# Supplementary material for: Identification of the area sampled by traps: A modelling study with tsetse
Source: PLoS Negl Trop Dis. 2023 Jan 27;17(1):e0010902. doi: 10.1371/journal.pntd.0010902 (PMC9910695; doi:10.1371/journal.pntd.0010902)
Supplement: S1 Model — (XLSM) [file pntd.0010902.s002.xlsm]

## Sheet: Menu
	Menu
		Press a blue button to go where you want in the programme
		NB. The buttons will not work if the macros are not enabled
		About sheet
		To get general information about the programme:
		Two-dimensional model
		Select a stage:
		Linear model
		Select a stage:
		Exit the programme
		It is recommended that you always exit the programme from here:
		Close and save the present file
	Mode setting
		The current mode is:			User
		To change or understand this, go to Setting

## Sheet: About
About this file
Basic situation
	This file contains a programme to explore the concept of the size of the area sampled by tsetse traps
	It operates via a map of square cells, with the flies "hopping" daily between cells in a sampling period of up to 30 days
	One or more traps can be operated at once, in various spatial arrangements.
	Each trap occurs alone at the centre of its own cell.
	It is recognised that the sampled area depends on:
		1) the mean of the net movement of tstse during all hops of the sampling period;
		2) the mean death rate per hop = mean birth rate per hop;
		3) the proportion of the surrounding population caught per hop, ie, catching efficiency per hop.
	It is also recognised that the sampled area is very much what you want to say it is.
	This is because much of the catch consists of flies that have arrived from relatively close range
	However, progressively greater ranges are needed to cover the origin of greater proportions of the catch.
Two models
	The present file contailns two models, as below
		1) two dimensional model involving a block of habitat such as might be occupied by savannah tsetse;
		2) linear model involving a line of habitat such as might be occupied by riverine species of tsetse.
	Each model is executed in the following three stages.
		Stage 1 identifies the net dispersive movement of tsetse within the trapping period.
		Stage 2 calculates the number of trapped flies that originate from various cells of the map.
		Stage 3 employs the data of Stage 2 to assess the proportion of the catch that comes from areas of different size
Using the model
	Starting at the Menu sheet go to the section dealing with the particular model you wish to emply.
	At that section, press the Go to Stage 1 button.
	At Stage 1, follow the instructions provided.
	Then progress to Stege 2, followed by Stage 3
	On completing Stage 3, return to the Menu or run the model again using a new set of inputs
Competition between traps
	Although the models are produced to study sampled areas, they can also assess inter-trap compeittion.
	This is because during the simulations the catches of each trap in each location are recorded.
	Hence, by comparing the catches from the following separate simulations:
		1) A single trap used alone throughout the whole of the chosen trapping period, and
		2) A set of traps used together during that period,
	it is possible to see how the catch from any one trap is affected by the presence of various numbers
	of other traps in different patterns of deplyment.
To start the modelling
	You can go to Menu sheet by pressing this button ------>
Beware
	Inputs should be made only in the yellow-shaded input cells
	The programme tries to ensure this by locking all cells other than input cells, and by protecting the sheets
	If you deliberately circumvent the locking or protection, you might easily corrupt the programme.
END OF SHEET

## Sheet: Setting
Setting the operational mode
	Notes
	The Mode is either User or Author
	If the Mode is User:
			the view gets set to what is expected to be most helpful to the programme's users
			all sheets get protected
			on closing the file the Menu sheet gets selected and the file is saved
	If the Mode is Author:
			the view and protection status of any sheet remain as last set by the author
			the file is not automatically saved on closure
	Setting
	Indicate the required mode. User = U, Author = A							U	Mode
	This is best done via the Toggle Mode button
	If neither of these letters is entered, the mode is User by default
	When done
	Return to the Menu sheet

## Sheet: 2dMod-S1-Disperse
2-Dimensional Model - Stage 1: net dispersal in trapping period
	INPUTS												IMMEDIATE CONSEQUENCES OF INPUTS
	Iterations to run												Mobility
		Max = 30, Min = 4					30		ItersToRun					Stay in cell, for 2 dimensions					0.21		Stay
	Cell evacuation rate													Go one way (of four)					0.1975		GoOneWay
		Proportion leaving per hop					0.79		Suggested: 0.79					Daily step length, m					395
	Cell width												Cell width
		Metres, width = length					500		CellWidth					In km					0.5
	CHECKS ON INPUTS
		NB. The programme will not run if any BooBoo is uncorrected
		Cheked item					Status									Corrective action required
		Iterations to run						OK	None
		Cell evacuation rate						OK	None
		Cell width						OK	None
		Is a BooBoo present on this sheet?						No	IsBooBooPresent
	CONTROL PANEL FOR RUN								TRANSFERS
	Buttons to execute the macros
	Start		No	Start	Unlocked
	Hops so far			0		ItersSoFar
DISTRIBUTION AFTER MOVEMENT IN THIS ITERATION																																						Distance vs numbers of flies per cell
	Numbers are picked up by cell formulae from the next map down, and movement then calculated
	All cells are zero before the start, ie, prior to releases of "marked" flies																		Quadrant outined in blue																OccupiedCopy			Data for graph
		Row	Column No. (Row and column numbers are the orthoganal distance between the centre of the cells and the centre of the cell of origin)																																						DistVsNumCopy
		No.	-1	0	1	2	3	4	5	6	7	8	9	10	11	12	13	14	15	16	17	18	19	20	21	22	23	24	25	26	27	28	29	30	31			Orthogonal		Diagonal
		31																																		36		Km	N	Km	N
		30		0	0	0	0	0	0	0	0	0	0	0	0	0	0	0	0	0	0	0	0	0	0	0	0	0	0	0	0	0	0	0		30		15	0
		29		0	0	0	0	0	0	0	0	0	0	0	0	0	0	0	0	0	0	0	0	0	0	0	0	0	0	0	0	0	0	0		29		14.5	0
		28		0	0	0	0	0	0	0	0	0	0	0	0	0	0	0	0	0	0	0	0	0	0	0	0	0	0	0	0	0	0	0		28		14	0
		27		0	0	0	0	0	0	0	0	0	0	0	0	0	0	0	0	0	0	0	0	0	0	0	0	0	0	0	0	0	0	0		27		13.5	0
		26		0	0	0	0	0	0	0	0	0	0	0	0	0	0	0	0	0	0	0	0	0	0	0	0	0	0	0	0	0	0	0		26		13	0
		25		0	0	0	0	0	0	0	0	0	0	0	0	0	0	0	0	0	0	0	0	0	0	0	0	0	0	0	0	0	0	0		25		12.5	0
		24		0	0	0	0	0	0	0	0	0	0	0	0	0	0	0	0	0	0	0	0	0	0	0	0	0	0	0	0	0	0	0		24		12	0
		23		0	0	0	0	0	0	0	0	0	0	0	0	0	0	0	0	0	0	0	0	0	0	0	0	0	0	0	0	0	0	0		23		11.5	0
		22		0	0	0	0	0	0	0	0	0	0	0	0	0	0	0	0	0	0	0	0	0	0	0	0	0	0	0	0	0	0	0		22		11	0
		21		0	0	0	0	0	0	0	0	0	0	0	0	0	0	0	0	0	0	0	0	0	0	0	0	0	0	0	0	0	0	0		21		10.5	0	14.8492	0
		20		0	0	0	0	0	0	0	0	0	0	0	0	0	0	0	0	0	0	0	0	0	0	0	0	0	0	0	0	0	0	0		20		10	0	14.1421	0
		19		0	0	0	0	0	0	0	0	0	0	0	0	0	0	0	0	0	0	0	0	0	0	0	0	0	0	0	0	0	0	0		19		9.5	0	13.435	0
		18		0	0	0	0	0	0	0	0	0	0	0	0	0	0	0	0	0	0	0	0	0	0	0	0	0	0	0	0	0	0	0		18		9	0	12.7279	0
		17		0	0	0	0	0	0	0	0	0	0	0	0	0	0	0	0	0	0	0	0	0	0	0	0	0	0	0	0	0	0	0		17		8.5	0	12.0208	0
		16		0	0	0	0	0	0	0	0	0	0	0	0	0	0	0	0	0	0	0	0	0	0	0	0	0	0	0	0	0	0	0		16		8	0	11.3137	0
		15		0	0	0	0	0	0	0	0	0	0	0	0	0	0	0	0	0	0	0	0	0	0	0	0	0	0	0	0	0	0	0		15		7.5	0	10.6066	0
		14		0	0	0	0	0	0	0	0	0	0	0	0	0	0	0	0	0	0	0	0	0	0	0	0	0	0	0	0	0	0	0		14		7	0	9.89949	0
		13		0	0	0	0	0	0	0	0	0	0	0	0	0	0	0	0	0	0	0	0	0	0	0	0	0	0	0	0	0	0	0		13		6.5	0	9.19239	0
		12		0	0	0	0	0	0	0	0	0	0	0	0	0	0	0	0	0	0	0	0	0	0	0	0	0	0	0	0	0	0	0		12		6	0	8.48528	0
		11		0	0	0	0	0	0	0	0	0	0	0	0	0	0	0	0	0	0	0	0	0	0	0	0	0	0	0	0	0	0	0		11		5.5	0	7.77817	0
		10		0	0	0	0	0	0	0	0	0	0	0	0	0	0	0	0	0	0	0	0	0	0	0	0	0	0	0	0	0	0	0		10		5	0	7.07107	0
		9		0	0	0	0	0	0	0	0	0	0	0	0	0	0	0	0	0	0	0	0	0	0	0	0	0	0	0	0	0	0	0		9		4.5	0	6.36396	0
		8		0	0	0	0	0	0	0	0	0	0	0	0	0	0	0	0	0	0	0	0	0	0	0	0	0	0	0	0	0	0	0		8		4	0	5.65685	0
		7		0	0	0	0	0	0	0	0	0	0	0	0	0	0	0	0	0	0	0	0	0	0	0	0	0	0	0	0	0	0	0		7		3.5	0	4.94975	0
		6		0	0	0	0	0	0	0	0	0	0	0	0	0	0	0	0	0	0	0	0	0	0	0	0	0	0	0	0	0	0	0		6		3	0	4.24264	0
		5		0	0	0	0	0	0	0	0	0	0	0	0	0	0	0	0	0	0	0	0	0	0	0	0	0	0	0	0	0	0	0		5		2.5	0	3.53553	0
		4		0	0	0	0	0	0	0	0	0	0	0	0	0	0	0	0	0	0	0	0	0	0	0	0	0	0	0	0	0	0	0		4		2	0	2.82843	0
		3		0	0	0	0	0	0	0	0	0	0	0	0	0	0	0	0	0	0	0	0	0	0	0	0	0	0	0	0	0	0	0		3		1.5	0	2.12132	0
		2		0	0	0	0	0	0	0	0	0	0	0	0	0	0	0	0	0	0	0	0	0	0	0	0	0	0	0	0	0	0	0		2		1	0	1.41421	0
		1		0	0	0	0	0	0	0	0	0	0	0	0	0	0	0	0	0	0	0	0	0	0	0	0	0	0	0	0	0	0	0		1		0.5	0	0.707107	0
		0		0	0	0	0	0	0	0	0	0	0	0	0	0	0	0	0	0	0	0	0	0	0	0	0	0	0	0	0	0	0	0		0		0	0	NA	NA
		-1																																		-1
			-1	0	1	2	3	4	5	6	7	8	9	10	11	12	13	14	15	16	17	18	19	20	21	22	23	24	25	26	27	28	29	30	31
			km from centre	0	0.5	1	1.5	2	2.5	3	3.5	4	4.5	5	5.5	6	6.5	7	7.5	8	8.5	9	9.5	10	10.5	11	11.5	12	12.5	13	13.5	14	14.5	15
RECORD OF THE ABOVE DISTRIBUTION
	Data copied from above map, to be used as the starting situation for the next step period																		Quadrant outined in blue
		Row	Column No.																																			CHECK EACH ITERATION
		No.	-1	0	1	2	3	4	5	6	7	8	9	10	11	12	13	14	15	16	17	18	19	20	21	22	23	24	25	26	27	28	29	30	31
		31		0	0	0	0	0	0	0	0	0	0	0	0	0	0	0	0	0	0	0	0	0	0	0	0	0	0	0	0	0	0	0	0	31		Run iterations (hops) one at a time
		30	0	0	0	0	0	0	0	0	0	0	0	0	0	0	0	0	0	0	0	0	0	0	0	0	0	0	0	0	0	0	0	0	0	30
		29	0	0	0	0	0	0	0	0	0	0	0	0	0	0	0	0	0	0	0	0	0	0	0	0	0	0	0	0	0	0	0	0	0	29
		28	0	0	0	0	0	0	0	0	0	0	0	0	0	0	0	0	0	0	0	0	0	0	0	0	0	0	0	0	0	0	0	0	0	28
		27	0	0	0	0	0	0	0	0	0	0	0	0	0	0	0	0	0	0	0	0	0	0	0	0	0	0	0	0	0	0	0	0	0	27			Iterations	0
		26	0	0	0	0	0	0	0	0	0	0	0	0	0	0	0	0	0	0	0	0	0	0	0	0	0	0	0	0	0	0	0	0	0	26
		25	0	0	0	0	0	0	0	0	0	0	0	0	0	0	0	0	0	0	0	0	0	0	0	0	0	0	0	0	0	0	0	0	0	25
		24	0	0	0	0	0	0	0	0	0	0	0	0	0	0	0	0	0	0	0	0	0	0	0	0	0	0	0	0	0	0	0	0	0	24
		23	0	0	0	0	0	0	0	0	0	0	0	0	0	0	0	0	0	0	0	0	0	0	0	0	0	0	0	0	0	0	0	0	0	23
		22	0	0	0	0	0	0	0	0	0	0	0	0	0	0	0	0	0	0	0	0	0	0	0	0	0	0	0	0	0	0	0	0	0	22		Check
		21	0	0	0	0	0	0	0	0	0	0	0	0	0	0	0	0	0	0	0	0	0	0	0	0	0	0	0	0	0	0	0	0	0	21		That flies are not created or destroyed
		20	0	0	0	0	0	0	0	0	0	0	0	0	0	0	0	0	0	0	0	0	0	0	0	0	0	0	0	0	0	0	0	0	0	20			Valid to 30 iterations
		19	0	0	0	0	0	0	0	0	0	0	0	0	0	0	0	0	0	0	0	0	0	0	0	0	0	0	0	0	0	0	0	0	0	19
		18	0	0	0	0	0	0	0	0	0	0	0	0	0	0	0	0	0	0	0	0	0	0	0	0	0	0	0	0	0	0	0	0	0	18		Total flies on whole map
		17	0	0	0	0	0	0	0	0	0	0	0	0	0	0	0	0	0	0	0	0	0	0	0	0	0	0	0	0	0	0	0	0	0	17			100
		16	0	0	0	0	0	0	0	0	0	0	0	0	0	0	0	0	0	0	0	0	0	0	0	0	0	0	0	0	0	0	0	0	0	16			Should be 100
		15	0	0	0	0	0	0	0	0	0	0	0	0	0	0	0	0	0	0	0	0	0	0	0	0	0	0	0	0	0	0	0	0	0	15
		14	0	0	0	0	0	0	0	0	0	0	0	0	0	0	0	0	0	0	0	0	0	0	0	0	0	0	0	0	0	0	0	0	0	14
		13	0	0	0	0	0	0	0	0	0	0	0	0	0	0	0	0	0	0	0	0	0	0	0	0	0	0	0	0	0	0	0	0	0	13
		12	0	0	0	0	0	0	0	0	0	0	0	0	0	0	0	0	0	0	0	0	0	0	0	0	0	0	0	0	0	0	0	0	0	12
		11	0	0	0	0	0	0	0	0	0	0	0	0	0	0	0	0	0	0	0	0	0	0	0	0	0	0	0	0	0	0	0	0	0	11
		10	0	0	0	0	0	0	0	0	0	0	0	0	0	0	0	0	0	0	0	0	0	0	0	0	0	0	0	0	0	0	0	0	0	10
		9	0	0	0	0	0	0	0	0	0	0	0	0	0	0	0	0	0	0	0	0	0	0	0	0	0	0	0	0	0	0	0	0	0	9
		8	0	0	0	0	0	0	0	0	0	0	0	0	0	0	0	0	0	0	0	0	0	0	0	0	0	0	0	0	0	0	0	0	0	8
		7	0	0	0	0	0	0	0	0	0	0	0	0	0	0	0	0	0	0	0	0	0	0	0	0	0	0	0	0	0	0	0	0	0	7
		6	0	0	0	0	0	0	0	0	0	0	0	0	0	0	0	0	0	0	0	0	0	0	0	0	0	0	0	0	0	0	0	0	0	6
		5	0	0	0	0	0	0	0	0	0	0	0	0	0	0	0	0	0	0	0	0	0	0	0	0	0	0	0	0	0	0	0	0	0	5
		4	0	0	0	0	0	0	0	0	0	0	0	0	0	0	0	0	0	0	0	0	0	0	0	0	0	0	0	0	0	0	0	0	0	4
		3	0	0	0	0	0	0	0	0	0	0	0	0	0	0	0	0	0	0	0	0	0	0	0	0	0	0	0	0	0	0	0	0	0	3
		2	0	0	0	0	0	0	0	0	0	0	0	0	0	0	0	0	0	0	0	0	0	0	0	0	0	0	0	0	0	0	0	0	0	2
		1	0	0	0	0	0	0	0	0	0	0	0	0	0	0	0	0	0	0	0	0	0	0	0	0	0	0	0	0	0	0	0	0	0	1
		0	0	100	0	0	0	0	0	0	0	0	0	0	0	0	0	0	0	0	0	0	0	0	0	0	0	0	0	0	0	0	0	0	0	0
		-1		0	0	0	0	0	0	0	0	0	0	0	0	0	0	0	0	0	0	0	0	0	0	0	0	0	0	0	0	0	0	0		-1
			-1	0	1	2	3	4	5	6	7	8	9	10	11	12	13	14	15	16	17	18	19	20	21	22	23	24	25	26	27	28	29	30	31
MOVEMENT DISTANCE, IN KM
	Distance between centres of each cell and the cell of origin. Row and column numbers are equivalent to the orthogonal movement in km
			Row	Column km
			km	0	0.5	1	1.5	2	2.5	3	3.5	4	4.5	5	5.5	6	6.5	7	7.5	8	8.5	9	9.5	10	10.5	11	11.5	12	12.5	13	13.5	14	14.5	15
			15	15	15.0083	15.0333	15.0748	15.1327	15.2069	15.2971	15.4029	15.5242	15.6605	15.8114	15.9765	16.1555	16.3478	16.5529	16.7705	17	17.2409	17.4929	17.7553	18.0278	18.3098	18.6011	18.9011	19.2094	19.5256	19.8494	20.1804	20.5183	20.8626	21.2132	15
			14.5	14.5	14.5086	14.5344	14.5774	14.6373	14.7139	14.8071	14.9164	15.0416	15.1822	15.3379	15.5081	15.6924	15.8902	16.1012	16.3248	16.5605	16.8077	17.066	17.3349	17.6139	17.9025	18.2003	18.5068	18.8215	19.1442	19.4743	19.8116	20.1556	20.5061	20.8626	14.5
			14	14	14.0089	14.0357	14.0801	14.1421	14.2215	14.3178	14.4309	14.5602	14.7054	14.8661	15.0416	15.2315	15.4353	15.6525	15.8824	16.1245	16.3783	16.6433	16.9189	17.2047	17.5	17.8045	18.1177	18.4391	18.7683	19.105	19.4487	19.799	20.1556	20.5183	14
			13.5	13.5	13.5093	13.537	13.5831	13.6473	13.7295	13.8293	13.9463	14.0801	14.2302	14.3962	14.5774	14.7733	14.9833	15.2069	15.4434	15.6924	15.9531	16.225	16.5076	16.8003	17.1026	17.4141	17.7341	18.0624	18.3984	18.7417	19.0919	19.4487	19.8116	20.1804	13.5
			13	13	13.0096	13.0384	13.0863	13.1529	13.2382	13.3417	13.4629	13.6015	13.7568	13.9284	14.1156	14.3178	14.5344	14.7648	15.0083	15.2643	15.5322	15.8114	16.1012	16.4012	16.7108	17.0294	17.3566	17.6918	18.0347	18.3848	18.7417	19.105	19.4743	19.8494	13
			12.5	12.5	12.51	12.5399	12.5897	12.659	12.7475	12.855	12.9808	13.1244	13.2853	13.4629	13.6565	13.8654	14.089	14.3265	14.5774	14.8408	15.1162	15.4029	15.7003	16.0078	16.3248	16.6508	16.9853	17.3277	17.6777	18.0347	18.3984	18.7683	19.1442	19.5256	12.5
			12	12	12.0104	12.0416	12.0934	12.1655	12.2577	12.3693	12.5	12.6491	12.816	13	13.2004	13.4164	13.6473	13.8924	14.151	14.4222	14.7054	15	15.3052	15.6205	15.9452	16.2788	16.6208	16.9706	17.3277	17.6918	18.0624	18.4391	18.8215	19.2094	12
			11.5	11.5	11.5109	11.5434	11.5974	11.6726	11.7686	11.8849	12.0208	12.1758	12.3491	12.5399	12.7475	12.9711	13.2098	13.4629	13.7295	14.0089	14.3003	14.6031	14.9164	15.2398	15.5724	15.9138	16.2635	16.6208	16.9853	17.3566	17.7341	18.1177	18.5068	18.9011	11.5
			11	11	11.0114	11.0454	11.1018	11.1803	11.2805	11.4018	11.5434	11.7047	11.8849	12.083	12.2984	12.53	12.7769	13.0384	13.3135	13.6015	13.9014	14.2127	14.5344	14.8661	15.2069	15.5563	15.9138	16.2788	16.6508	17.0294	17.4141	17.8045	18.2003	18.6011	11
			10.5	10.5	10.5119	10.5475	10.6066	10.6888	10.7935	10.9202	11.068	11.2361	11.4237	11.6297	11.8533	12.0934	12.3491	12.6194	12.9035	13.2004	13.5093	13.8293	14.1598	14.5	14.8492	15.2069	15.5724	15.9452	16.3248	16.7108	17.1026	17.5	17.9025	18.3098	10.5
			10	10	10.0125	10.0499	10.1119	10.198	10.3078	10.4403	10.5948	10.7703	10.9659	11.1803	11.4127	11.6619	11.9269	12.2066	12.5	12.8062	13.1244	13.4536	13.7931	14.1421	14.5	14.8661	15.2398	15.6205	16.0078	16.4012	16.8003	17.2047	17.6139	18.0278	10
			9.5	9.5	9.51315	9.55249	9.61769	9.70824	9.82344	9.96243	10.1242	10.3078	10.5119	10.7355	10.9772	11.2361	11.5109	11.8004	12.1037	12.4197	12.7475	13.0863	13.435	13.7931	14.1598	14.5344	14.9164	15.3052	15.7003	16.1012	16.5076	16.9189	17.3349	17.7553	9.5
			9	9	9.01388	9.05539	9.12414	9.21954	9.34077	9.48683	9.6566	9.84886	10.0623	10.2956	10.5475	10.8167	11.1018	11.4018	11.7154	12.0416	12.3794	12.7279	13.0863	13.4536	13.8293	14.2127	14.6031	15	15.4029	15.8114	16.225	16.6433	17.066	17.4929	9
			8.5	8.5	8.51469	8.55862	8.63134	8.73212	8.86002	9.01388	9.19239	9.39415	9.61769	9.86154	10.1242	10.4043	10.7005	11.0114	11.3358	11.6726	12.0208	12.3794	12.7475	13.1244	13.5093	13.9014	14.3003	14.7054	15.1162	15.5322	15.9531	16.3783	16.8077	17.2409	8.5
			8	8	8.01561	8.06226	8.13941	8.24621	8.38153	8.544	8.73212	8.94427	9.17878	9.43398	9.70824	10	10.3078	10.6301	10.9659	11.3137	11.6726	12.0416	12.4197	12.8062	13.2004	13.6015	14.0089	14.4222	14.8408	15.2643	15.6924	16.1245	16.5605	17	8
			7.5	7.5	7.51665	7.56637	7.64853	7.76209	7.90569	8.07775	8.27647	8.5	8.74643	9.01388	9.30054	9.60469	9.92472	10.2591	10.6066	10.9659	11.3358	11.7154	12.1037	12.5	12.9035	13.3135	13.7295	14.151	14.5774	15.0083	15.4434	15.8824	16.3248	16.7705	7.5
			7	7	7.01783	7.07107	7.15891	7.28011	7.43303	7.61577	7.82624	8.06226	8.32166	8.60233	8.90225	9.21954	9.55249	9.89949	10.2591	10.6301	11.0114	11.4018	11.8004	12.2066	12.6194	13.0384	13.4629	13.8924	14.3265	14.7648	15.2069	15.6525	16.1012	16.5529	7
			6.5	6.5	6.5192	6.57647	6.67083	6.80074	6.96419	7.15891	7.38241	7.63217	7.90569	8.20061	8.51469	8.8459	9.19239	9.55249	9.92472	10.3078	10.7005	11.1018	11.5109	11.9269	12.3491	12.7769	13.2098	13.6473	14.089	14.5344	14.9833	15.4353	15.8902	16.3478	6.5
			6	6	6.0208	6.08276	6.18466	6.32456	6.5	6.7082	6.94622	7.2111	7.5	7.81025	8.13941	8.48528	8.8459	9.21954	9.60469	10	10.4043	10.8167	11.2361	11.6619	12.0934	12.53	12.9711	13.4164	13.8654	14.3178	14.7733	15.2315	15.6924	16.1555	6
			5.5	5.5	5.52268	5.59017	5.70088	5.85235	6.04152	6.26498	6.5192	6.80074	7.10634	7.43303	7.77817	8.13941	8.51469	8.90225	9.30054	9.70824	10.1242	10.5475	10.9772	11.4127	11.8533	12.2984	12.7475	13.2004	13.6565	14.1156	14.5774	15.0416	15.5081	15.9765	5.5
			5	5	5.02494	5.09902	5.22015	5.38516	5.59017	5.83095	6.10328	6.40312	6.72681	7.07107	7.43303	7.81025	8.20061	8.60233	9.01388	9.43398	9.86154	10.2956	10.7355	11.1803	11.6297	12.083	12.5399	13	13.4629	13.9284	14.3962	14.8661	15.3379	15.8114	5
			4.5	4.5	4.52769	4.60977	4.74342	4.92443	5.14782	5.40833	5.70088	6.0208	6.36396	6.72681	7.10634	7.5	7.90569	8.32166	8.74643	9.17878	9.61769	10.0623	10.5119	10.9659	11.4237	11.8849	12.3491	12.816	13.2853	13.7568	14.2302	14.7054	15.1822	15.6605	4.5
			4	4	4.03113	4.12311	4.272	4.47214	4.71699	5	5.31507	5.65685	6.0208	6.40312	6.80074	7.2111	7.63217	8.06226	8.5	8.94427	9.39415	9.84886	10.3078	10.7703	11.2361	11.7047	12.1758	12.6491	13.1244	13.6015	14.0801	14.5602	15.0416	15.5242	4
			3.5	3.5	3.53553	3.64005	3.80789	4.03113	4.30116	4.60977	4.94975	5.31507	5.70088	6.10328	6.5192	6.94622	7.38241	7.82624	8.27647	8.73212	9.19239	9.6566	10.1242	10.5948	11.068	11.5434	12.0208	12.5	12.9808	13.4629	13.9463	14.4309	14.9164	15.4029	3.5
			3	3	3.04138	3.16228	3.3541	3.60555	3.90512	4.24264	4.60977	5	5.40833	5.83095	6.26498	6.7082	7.15891	7.61577	8.07775	8.544	9.01388	9.48683	9.96243	10.4403	10.9202	11.4018	11.8849	12.3693	12.855	13.3417	13.8293	14.3178	14.8071	15.2971	3
			2.5	2.5	2.54951	2.69258	2.91548	3.20156	3.53553	3.90512	4.30116	4.71699	5.14782	5.59017	6.04152	6.5	6.96419	7.43303	7.90569	8.38153	8.86002	9.34077	9.82344	10.3078	10.7935	11.2805	11.7686	12.2577	12.7475	13.2382	13.7295	14.2215	14.7139	15.2069	2.5
			2	2	2.06155	2.23607	2.5	2.82843	3.20156	3.60555	4.03113	4.47214	4.92443	5.38516	5.85235	6.32456	6.80074	7.28011	7.76209	8.24621	8.73212	9.21954	9.70824	10.198	10.6888	11.1803	11.6726	12.1655	12.659	13.1529	13.6473	14.1421	14.6373	15.1327	2
			1.5	1.5	1.58114	1.80278	2.12132	2.5	2.91548	3.3541	3.80789	4.272	4.74342	5.22015	5.70088	6.18466	6.67083	7.15891	7.64853	8.13941	8.63134	9.12414	9.61769	10.1119	10.6066	11.1018	11.5974	12.0934	12.5897	13.0863	13.5831	14.0801	14.5774	15.0748	1.5
			1	1	1.11803	1.41421	1.80278	2.23607	2.69258	3.16228	3.64005	4.12311	4.60977	5.09902	5.59017	6.08276	6.57647	7.07107	7.56637	8.06226	8.55862	9.05539	9.55249	10.0499	10.5475	11.0454	11.5434	12.0416	12.5399	13.0384	13.537	14.0357	14.5344	15.0333	1
			0.5	0.5	0.707107	1.11803	1.58114	2.06155	2.54951	3.04138	3.53553	4.03113	4.52769	5.02494	5.52268	6.0208	6.5192	7.01783	7.51665	8.01561	8.51469	9.01388	9.51315	10.0125	10.5119	11.0114	11.5109	12.0104	12.51	13.0096	13.5093	14.0089	14.5086	15.0083	0.5
			0	0	0.5	1	1.5	2	2.5	3	3.5	4	4.5	5	5.5	6	6.5	7	7.5	8	8.5	9	9.5	10	10.5	11	11.5	12	12.5	13	13.5	14	14.5	15	0
				0	0.5	1	1.5	2	2.5	3	3.5	4	4.5	5	5.5	6	6.5	7	7.5	8	8.5	9	9.5	10	10.5	11	11.5	12	12.5	13	13.5	14	14.5	15
			Total flies:				In quadrant		25
							On map		100
			Mean displacemt:				Km		Wait		MeanDispCopy
							Metres		Wait
																							<<<<	OutputsRow
PASTED OUTPUTS OF CURRENT RUN
	These outputs refer to the following inputs
		Iterations (days) to run					30																																		Distance vs numbers of flies per cell:
		Cell width, in metres					500																															DistVsNumPaste
		Cell evacuation rate, per day					0.79																															Along Orthogonal		Along Diagonal
																																						Km	N	Km	N
	Mean net movement from centre of cell of origin																																					15	0
		From above maps :								From theory:																												14.5	0
		Movement km			2.15898		MeanDispPaste			Displacement km			2.1635		Based on step length and sqrt of steps																							14	0
		Movement m			2158.98					% error			0.209211		Not expected to be absolutely free of error, even with the suggested evacuation rate																							13.5	0
															(Since orthogonal movement cannot perfectly simulate real diffusion in all directions)																							13	0
	Density at various distances, in km from the origin																																					12.5	0
	Measured along the orthogonal or diagonal distance from the origin																																					12	0
																																						11.5	8.47688e-11
																																						11	7.53386e-10
																																						10.5	1.35374e-07	14.8492	0
																																						10	3.92659e-08	14.1421	0
																																						9.5	2.34785e-07	13.435	0
																																						9	1.25012e-06	12.7279	0
																																						8.5	5.95959e-06	12.0208	0
																																						8	2.55584e-05	11.3137	0
																																						7.5	9.89908e-05	10.6066	1.14202e-11
																																						7	0.00034742	9.89949	1.79516e-09
																																						6.5	0.00110798	9.19239	7.24623e-08
																																						6	0.00321867	8.48528	1.46367e-06
																																						5.5	0.00853433	7.77817	1.83858e-05
																																						5	0.0206904	7.07107	0.000159941
																										TRANSFERS						Exports to Stage 2			ExportsToStage2			4.5	0.0459319	6.36396	0.00102679
																																Iterations to run			30			4	0.0934864	5.65685	0.00507047
																																Cell evacuatuin rate			0.79			3.5	0.174632	4.94975	0.0198214
																																Stay in cell			0.21			3	0.299657	4.24264	0.0626209
																																Go one way (of four)			0.1975			2.5	0.47267	3.53553	0.16234
																																Daily step length, m			395			2	0.685771	2.82843	0.349274
																																Cell width		metres	500			1.5	0.915562	2.12132	0.628892
																																		km	0.5			1	1.12521	1.41421	0.953385
																																Mean		metres	2158.98			0.5	1.27326	0.707107	1.22181
																																movement		km	2.15898			0	1.3268	NA	NA
	Numbers in occupied cells
		Data to be used in deciding which cells to seed in Stage 2, ie, MoveToTrap																															OccupiedPaste
			Row	Column No.
			No.	0	1	2	3	4	5	6	7	8	9	10	11	12	13	14	15	16	17	18	19	20	21	22	23	24	25	26	27	28	29	30
			30	7.36229e-20	0	0	0	0	0	0	0	0	0	0	0	0	0	0	0	0	0	0	0	0	0	0	0	0	0	0	0	0	0	0	30
			29	2.34848e-18	2.20869e-18	0	0	0	0	0	0	0	0	0	0	0	0	0	0	0	0	0	0	0	0	0	0	0	0	0	0	0	0	0	29
			28	1.02469e-16	6.81059e-17	3.2026e-17	0	0	0	0	0	0	0	0	0	0	0	0	0	0	0	0	0	0	0	0	0	0	0	0	0	0	0	0	28
			27	2.3344e-15	1.97461e-15	9.53482e-16	2.98909e-16	0	0	0	0	0	0	0	0	0	0	0	0	0	0	0	0	0	0	0	0	0	0	0	0	0	0	0	27
			26	4.48975e-14	3.73529e-14	2.2654e-14	8.58134e-15	2.01764e-15	0	0	0	0	0	0	0	0	0	0	0	0	0	0	0	0	0	0	0	0	0	0	0	0	0	0	26
			25	6.63326e-13	5.80307e-13	3.74984e-13	1.79147e-13	5.57787e-14	1.04917e-14	0	0	0	0	0	0	0	0	0	0	0	0	0	0	0	0	0	0	0	0	0	0	0	0	0	25
			24	8.19372e-12	7.2459e-12	5.03715e-12	2.66863e-12	1.05611e-12	2.78893e-13	4.37154e-14	0	0	0	0	0	0	0	0	0	0	0	0	0	0	0	0	0	0	0	0	0	0	0	0	24
			23	8.47688e-11	7.6338e-11	5.53023e-11	3.20274e-11	1.43942e-11	4.87e-12	1.11557e-12	1.49882e-13	0	0	0	0	0	0	0	0	0	0	0	0	0	0	0	0	0	0	0	0	0	0	0	23
			22	7.53386e-10	6.84976e-10	5.14608e-10	3.16297e-10	1.57211e-10	6.13605e-11	1.81375e-11	3.66546e-12	4.30909e-13	0	0	0	0	0	0	0	0	0	0	0	0	0	0	0	0	0	0	0	0	0	0	22
			21	5.80614e-09	5.32945e-09	4.11077e-09	2.65294e-09	1.41655e-09	6.16795e-10	2.12664e-10	5.57992e-11	1.008e-11	1.05333e-12	0	0	0	0	0	0	0	0	0	0	0	0	0	0	0	0	0	0	0	0	0	21
			20	3.92659e-08	3.62876e-08	2.8618e-08	1.91759e-08	1.0847e-08	5.11766e-09	1.98162e-09	6.11418e-10	1.44139e-10	2.352e-11	2.212e-12	0	0	0	0	0	0	0	0	0	0	0	0	0	0	0	0	0	0	0	0	20
			19	2.34785e-07	2.18288e-07	1.75228e-07	1.21126e-07	7.17077e-08	3.60781e-08	1.52335e-08	5.30575e-09	1.47982e-09	3.16446e-10	4.704e-11	4.02182e-12	0	0	0	0	0	0	0	0	0	0	0	0	0	0	0	0	0	0	0	19
			18	1.25012e-06	1.16788e-06	9.5165e-07	6.74802e-07	4.14826e-07	2.1972e-07	9.94275e-08	3.79428e-08	1.19937e-08	3.04829e-09	5.95819e-10	8.1251e-11	6.36788e-12	0	0	0	0	0	0	0	0	0	0	0	0	0	0	0	0	0	0	18
			17	5.95959e-06	5.5908e-06	4.61295e-06	3.34207e-06	2.11958e-06	1.17151e-06	5.60564e-07	2.30135e-07	7.99925e-08	2.31123e-08	5.3877e-09	9.68577e-10	1.21876e-10	8.81707e-12	0	0	0	0	0	0	0	0	0	0	0	0	0	0	0	0	0	17
			16	2.55584e-05	2.40607e-05	2.00658e-05	1.48039e-05	9.63971e-06	5.52037e-06	2.76666e-06	1.20504e-06	4.51918e-07	1.43968e-07	3.82401e-08	8.21935e-09	1.36603e-09	1.59377e-10	1.07064e-11	0	0	0	0	0	0	0	0	0	0	0	0	0	0	0	0	16
			15	9.89908e-05	9.34729e-05	7.86677e-05	5.8948e-05	3.92537e-05	2.31653e-05	1.20681e-05	5.52098e-06	2.20215e-06	7.58539e-07	2.22586e-07	5.46037e-08	1.08685e-08	1.67691e-09	1.82145e-10	1.14202e-11	0	0	0	0	0	0	0	0	0	0	0	0	0	0	0	15
			14	0.00034742	0.000328907	0.000279003	0.000211874	0.000143825	8.70772e-05	4.68774e-05	2.23464e-05	9.38149e-06	3.44323e-06	1.09414e-06	2.96925e-07	6.75245e-08	1.24898e-08	1.79516e-09	1.82145e-10	1.07064e-11	0	0	0	0	0	0	0	0	0	0	0	0	0	0	14
			13	0.00110798	0.00105131	0.000897896	0.000689777	0.000476042	0.000294618	0.000163107	8.05128e-05	3.52826e-05	1.365e-05	4.62742e-06	1.36121e-06	3.4271e-07	7.24623e-08	1.24898e-08	1.67691e-09	1.59377e-10	8.81707e-12	0	0	0	0	0	0	0	0	0	0	0	0	0	13
			12	0.00321867	0.00306002	0.00262898	0.00203991	0.00142809	0.00090071	0.000510772	0.000259734	0.000118034	4.77229e-05	1.70695e-05	5.36067e-06	1.46367e-06	3.4271e-07	6.75245e-08	1.08685e-08	1.36603e-09	1.21876e-10	6.36788e-12	0	0	0	0	0	0	0	0	0	0	0	0	12
			11	0.00853433	0.0081275	0.00701858	0.00549334	0.00389363	0.00249619	0.00144506	0.000753779	0.000353299	0.000148269	5.54622e-05	1.83858e-05	5.36067e-06	1.36121e-06	2.96925e-07	5.46037e-08	8.21935e-09	9.68577e-10	8.1251e-11	4.02182e-12	0	0	0	0	0	0	0	0	0	0	0	11
			10	0.0206904	0.0197332	0.0171169	0.0134981	0.00967027	0.00628756	0.00370519	0.00197536	0.00095061	0.000411746	0.000159941	5.54622e-05	1.70695e-05	4.62742e-06	1.09414e-06	2.22586e-07	3.82401e-08	5.3877e-09	5.95819e-10	4.704e-11	2.212e-12	0	0	0	0	0	0	0	0	0	0	10
			9	0.0459319	0.0438629	0.0381941	0.0303153	0.0219199	0.0144263	0.00863207	0.00468889	0.00230781	0.00102679	0.000411746	0.000148269	4.77229e-05	1.365e-05	3.44323e-06	7.58539e-07	1.43968e-07	2.31123e-08	3.04829e-09	3.16446e-10	2.352e-11	1.05333e-12	0	0	0	0	0	0	0	0	0	9
			8	0.0934864	0.0893734	0.078081	0.0623207	0.0454205	0.0302057	0.0183114	0.0101065	0.00507047	0.00230781	0.00095061	0.000353299	0.000118034	3.52826e-05	9.38149e-06	2.20215e-06	4.51918e-07	7.99925e-08	1.19937e-08	1.47982e-09	1.44139e-10	1.008e-11	4.30909e-13	0	0	0	0	0	0	0	0	8
			7	0.174632	0.167106	0.146405	0.11741	0.08615	0.057801	0.0354309	0.0198214	0.0101065	0.00468889	0.00197536	0.000753779	0.000259734	8.05128e-05	2.23464e-05	5.52098e-06	1.20504e-06	2.30135e-07	3.79428e-08	5.30575e-09	6.11418e-10	5.57992e-11	3.66546e-12	1.49882e-13	0	0	0	0	0	0	0	7
			6	0.299657	0.286968	0.252016	0.202915	0.149736	0.101212	0.0626209	0.0354309	0.0183114	0.00863207	0.00370519	0.00144506	0.000510772	0.000163107	4.68774e-05	1.20681e-05	2.76666e-06	5.60564e-07	9.94275e-08	1.52335e-08	1.98162e-09	2.12664e-10	1.81375e-11	1.11557e-12	4.37154e-14	0	0	0	0	0	0	6
			5	0.47267	0.452949	0.398563	0.321969	0.238704	0.16234	0.101212	0.057801	0.0302057	0.0144263	0.00628756	0.00249619	0.00090071	0.000294618	8.70772e-05	2.31653e-05	5.52037e-06	1.17151e-06	2.1972e-07	3.60781e-08	5.11766e-09	6.16795e-10	6.13605e-11	4.87e-12	2.78893e-13	1.04917e-14	0	0	0	0	0	5
			4	0.685771	0.657503	0.579466	0.469346	0.349274	0.238704	0.149736	0.08615	0.0454205	0.0219199	0.00967027	0.00389363	0.00142809	0.000476042	0.000143825	3.92537e-05	9.63971e-06	2.11958e-06	4.14826e-07	7.17077e-08	1.0847e-08	1.41655e-09	1.57211e-10	1.43942e-11	1.05611e-12	5.57787e-14	2.01764e-15	0	0	0	0	4
			3	0.915562	0.878172	0.774876	0.628892	0.469346	0.321969	0.202915	0.11741	0.0623207	0.0303153	0.0134981	0.00549334	0.00203991	0.000689777	0.000211874	5.8948e-05	1.48039e-05	3.34207e-06	6.74802e-07	1.21126e-07	1.91759e-08	2.65294e-09	3.16297e-10	3.20274e-11	2.66863e-12	1.79147e-13	8.58134e-15	2.98909e-16	0	0	0	3
			2	1.12521	1.07956	0.953385	0.774876	0.579466	0.398563	0.252016	0.146405	0.078081	0.0381941	0.0171169	0.00701858	0.00262898	0.000897896	0.000279003	7.86677e-05	2.00658e-05	4.61295e-06	9.5165e-07	1.75228e-07	2.8618e-08	4.11077e-09	5.14608e-10	5.53023e-11	5.03715e-12	3.74984e-13	2.2654e-14	9.53482e-16	3.2026e-17	0	0	2
			1	1.27326	1.22181	1.07956	0.878172	0.657503	0.452949	0.286968	0.167106	0.0893734	0.0438629	0.0197332	0.0081275	0.00306002	0.00105131	0.000328907	9.34729e-05	2.40607e-05	5.5908e-06	1.16788e-06	2.18288e-07	3.62876e-08	5.32945e-09	6.84976e-10	7.6338e-11	7.2459e-12	5.80307e-13	3.73529e-14	1.97461e-15	6.81059e-17	2.20869e-18	0	1
			0	1.3268	1.27326	1.12521	0.915562	0.685771	0.47267	0.299657	0.174632	0.0934864	0.0459319	0.0206904	0.00853433	0.00321867	0.00110798	0.00034742	9.89908e-05	2.55584e-05	5.95959e-06	1.25012e-06	2.34785e-07	3.92659e-08	5.80614e-09	7.53386e-10	8.47688e-11	8.19372e-12	6.63326e-13	4.48975e-14	2.3344e-15	1.02469e-16	2.34848e-18	7.36229e-20	0
END OF SHEET

## Sheet: 2dMod-S2-MoveToTrap
2-Dimensional Model - Stage 2: flies move to trap(s) from
all parts of the sampled area and can get trapped
	DATA PASTED FROM STAGE 1											ImportsFromStage1		Column letters for references to use for trap location
		Iterations tper runrun						30		ItersToRun				O	P	Q	R	S	T	U	V	W
		Cell evacuation rate						0.79
		Stay in cell						0.21		Stay				Cells with traps
		Go one way (of four)						0.1975		GoOneWay					Traps can occur only in the central 11 x !1 cell block in the middle of the map
		Mean movement per hop					metres	395							That central block is shown below
		Cell width = length					metres	500		CellWidth					Enter T in the cell(s) with a trap. Deal only with the yellow-shaded section
							km	0.5							T, for trap, will be entered automatically in the other cells, if pertinent																														Map to allow count of all traps in all four quadrants
		Mean movement in run					metres	1763.12							Such automatic entries assume that traps will be placed synetrically														Row and column numbers for population to seed in cells of possible origin																	5	4	3	2
							km	1.76312							Row						Column No.					TrapLocationCopy			Row numbers of traps								Column numbers of traps								5
															No.	5	4	3	2	1	0	1	2	3	4	5			Rowl				Column No.				Col				Column No.				4
															5														No.	5	4	3	2	1	0		No.	5	4	3	2	1	0		3
	INPUTS FOR STAGE 2														4														5								5								2
		Cells with traps													3														t								4								1
		Catching efficiency per day						0.1		CatchEfficiency					2														3								3								0
		Natural death rate (= birth rate) per day						0.03		NatDeathRate					1														2								2								1
		Imposed death rate per day						0		ImpDeathRate					0						T								1								1								2
															1														0						0		0						0		3
															2																														4
	CONSEQUENCES OF INPUTS														3																				MaxRowFromCentre								MaxColFromCentre		5
		Overall survival rate						0.97		SurvRate					4														Max row number in above map						0		Max column number in above map						0		Total traps
		Daily births per cell per day						3		Births					5														Max row number for seeding						30		Max column number for seeding						30		Whole area			1
																																			MaxRowToSeed								MaxColToSeed					TotalTraps
	CHECKS ON INPUTS
		NB. The programme will not run if any BooBoo is uncorrected
		Cheked item					Status									Corrective action required
		Catching efficiency						OK	None
		Natural death rate						OK	None
		Imposed death rate						OK	None
		Is a BooBoo present on this sheet?						No	IsBooBooPresent
	CONTROL PANEL FOR RUN								TRANSFERS
	Buttons to execute the macros
	Start		No	Start	Unlocked
	Hops so far			0		ItersSoFar
POPULATION TO SEED IN CELLS OF POSSIBLE ORIGIN
		The map below shows a quadant of the whole map. Since the cells of row 0 or column 0 are shared between quadrants, the seeded flies in each of these cells are reduced to indicate the number in the quadrant shown
		If a cell is blank it is out of range of the trap(s), ie, any flies that the cell would have contained could not have arrived at the trap(s) in the chosen number of iterations to run
		The cells with numbers might be in range of the trap(s), but some might not. It is too stressful to find formulae that exclude the latter class of cells																																							CellsToconsider
				0	1	2	3	4	5	6	7	8	9	10	11	12	13	14	15	16	17	18	19	20	21	22	23	24	25	26	27	28	29	30	31	32	33	34	35
				30	29	28	27	26	25	24	23	22	21	20	19	18	17	16	15	14	13	12	11	10	9	8	7	6	5	4	3	2	1	0	0	0	0	0	0			Rows to seed in each column
		35	0																																						35
		34	0																																						34
		33	0																																						33
		32	0																																						32
		31	0																																						31
		30	0	100																																					30
		29	1	100	100																																				29
		28	2	100	100	100																																			28
		27	3	100	100	100	100																																		27
		26	4	100	100	100	100	100																																	26
		25	5	100	100	100	100	100	100																																25
		24	6	100	100	100	100	100	100	100																															24
		23	7	100	100	100	100	100	100	100	100																														23
		22	8	100	100	100	100	100	100	100	100	100																													22
		21	9	100	100	100	100	100	100	100	100	100	100																												21
		20	10	100	100	100	100	100	100	100	100	100	100	100																											20
		19	11	100	100	100	100	100	100	100	100	100	100	100	100																										19
		18	12	100	100	100	100	100	100	100	100	100	100	100	100	100																									18
		17	13	100	100	100	100	100	100	100	100	100	100	100	100	100	100																								17
		16	14	100	100	100	100	100	100	100	100	100	100	100	100	100	100	100																							16
		15	15	100	100	100	100	100	100	100	100	100	100	100	100	100	100	100	100																						15
		14	16	100	100	100	100	100	100	100	100	100	100	100	100	100	100	100	100	100																					14
		13	17	100	100	100	100	100	100	100	100	100	100	100	100	100	100	100	100	100	100																				13
		12	18	100	100	100	100	100	100	100	100	100	100	100	100	100	100	100	100	100	100	100																			12
		11	19	100	100	100	100	100	100	100	100	100	100	100	100	100	100	100	100	100	100	100	100																		11
		10	20	100	100	100	100	100	100	100	100	100	100	100	100	100	100	100	100	100	100	100	100	100																	10
		9	21	100	100	100	100	100	100	100	100	100	100	100	100	100	100	100	100	100	100	100	100	100	100																9
		8	22	100	100	100	100	100	100	100	100	100	100	100	100	100	100	100	100	100	100	100	100	100	100	100															8
		7	23	100	100	100	100	100	100	100	100	100	100	100	100	100	100	100	100	100	100	100	100	100	100	100	100														7
		6	24	100	100	100	100	100	100	100	100	100	100	100	100	100	100	100	100	100	100	100	100	100	100	100	100	100													6
		5	25	100	100	100	100	100	100	100	100	100	100	100	100	100	100	100	100	100	100	100	100	100	100	100	100	100	100												5
		4	26	100	100	100	100	100	100	100	100	100	100	100	100	100	100	100	100	100	100	100	100	100	100	100	100	100	100	100											4
		3	27	100	100	100	100	100	100	100	100	100	100	100	100	100	100	100	100	100	100	100	100	100	100	100	100	100	100	100	100										3
		2	28	100	100	100	100	100	100	100	100	100	100	100	100	100	100	100	100	100	100	100	100	100	100	100	100	100	100	100	100	100									2				Check offests
		1	29	100	100	100	100	100	100	100	100	100	100	100	100	100	100	100	100	100	100	100	100	100	100	100	100	100	100	100	100	100	100								1
		0	30	100	100	100	100	100	100	100	100	100	100	100	100	100	100	100	100	100	100	100	100	100	100	100	100	100	100	100	100	100	100	100							0			0		0
																																												1		1
				0	1	2	3	4	5	6	7	8	9	10	11	12	13	14	15	16	17	18	19	20	21	22	23	24	25	26	27	28	29	30	31	32	33	34	35					2		2
																																												3		3
			Columns to seed in each row																																									4		4
																																												5		5
		Offsets used by Run Macro					Row offset for seed						51	RowOffsetForSeed																														6		6
							Column offset for seed						0	ColOffsetForSeed																														7		7
							Row offset for sampled number						254	RowOffsetForPaste																														8		8
							Column offset for sampled number						0	ColOffsetForPaste																														9		9
																																												10		10
																																												11		11
POPULATION SEEDED IN THE PARTICULAR CELL OF ORIGIN CURRENTLY BEING CONSIDERED																																												12		12		CELL COUNT
	Data entered when the RunStage2 macro is running																																								CellsToSeed			13		13
				0	1	2	3	4	5	6	7	8	9	10	11	12	13	14	15	16	17	18	19	20	21	22	23	24	25	26	27	28	29	30	31	32	33	34	35					14		14
																																												15		15
		35																																							35			16		16		35
		34																																							34			17		17		34
		33																																							33			18		18		33
		32																																							32			19		19		32
		31																																							31			20		20		31
		30																																							30			21		21		30
		29																																							29			22		22		29
		28																																							28			23		23		28
		27																																							27			24		24		27
		26																																							26			25		25		26
		25																																							25			26		26		25
		24																																							24			27		27		24
		23																																							23			28		28		23
		22																																							22			29		29		22
		21																																							21			30		30		21
		20																																							20			31		31		20
		19																																							19			32		32		19
		18																																							18			33		33		18
		17																																							17			34		34		17
		16																																							16			35		35		16
		15																																							15			36		36		15
		14																																							14			37		37		14
		13																																							13			38		38		13
		12																																							12			39		39		12
		11																																							11			40		40		11
		10																																							10			41		41		10
		9																																							9			42		42		9
		8																																							8			43		43		8
		7																																							7			44		44		7
		6																																							6			45		45		6
		5																																							5			46		46		5
		4																																							4			47		47		4
		3																																							3			48		48		3
		2																																							2			49		49		2
		1																																							1			50		50		1
		0																																							0			51		51		0
																																												52
				0	1	2	3	4	5	6	7	8	9	10	11	12	13	14	15	16	17	18	19	20	21	22	23	24	25	26	27	28	29	30	31	32	33	34	35					53
																																												54
								Count cells seeded during whole run										FACILITIES FOR AUTHOR ONLY																										55
								Count cells		231	Count																						Check iterations one by one											56
																			Stop after specified number of cells have been seeded and run																		Enter seeded flies manually							57
																			Specify the number after which to stop							5000	StopAtCount										In the above table. Then							58
																																					press the button.							59
																																												60
POPULATION AT THE START OF CURRENT ITERATION																																												61
	Population at the end of yesterday																																											62
				0	1	2	3	4	5	6	7	8	9	10	11	12	13	14	15	16	17	18	19	20	21	22	23	24	25	26	27	28	29	30	31	32	33	34	35					63
				0	0	0	0	0	0	0	0	0	0	0	0	0	0	0	0	0	0	0	0	0	0	0	0	0	0	0	0	0	0	0	0	0	0	0	0					64
		35	0	0	0	0	0	0	0	0	0	0	0	0	0	0	0	0	0	0	0	0	0	0	0	0	0	0	0	0	0	0	0	0	0	0	0	0	0	0	35			65
		34	0	0	0	0	0	0	0	0	0	0	0	0	0	0	0	0	0	0	0	0	0	0	0	0	0	0	0	0	0	0	0	0	0	0	0	0	0	0	34			66
		33	0	0	0	0	0	0	0	0	0	0	0	0	0	0	0	0	0	0	0	0	0	0	0	0	0	0	0	0	0	0	0	0	0	0	0	0	0	0	33			67
		32	0	0	0	0	0	0	0	0	0	0	0	0	0	0	0	0	0	0	0	0	0	0	0	0	0	0	0	0	0	0	0	0	0	0	0	0	0	0	32			68
		31	0	0	0	0	0	0	0	0	0	0	0	0	0	0	0	0	0	0	0	0	0	0	0	0	0	0	0	0	0	0	0	0	0	0	0	0	0	0	31			69
		30	0	0	0	0	0	0	0	0	0	0	0	0	0	0	0	0	0	0	0	0	0	0	0	0	0	0	0	0	0	0	0	0	0	0	0	0	0	0	30			70
		29	0	0	0	0	0	0	0	0	0	0	0	0	0	0	0	0	0	0	0	0	0	0	0	0	0	0	0	0	0	0	0	0	0	0	0	0	0	0	29			71
		28	0	0	0	0	0	0	0	0	0	0	0	0	0	0	0	0	0	0	0	0	0	0	0	0	0	0	0	0	0	0	0	0	0	0	0	0	0	0	28			72
		27	0	0	0	0	0	0	0	0	0	0	0	0	0	0	0	0	0	0	0	0	0	0	0	0	0	0	0	0	0	0	0	0	0	0	0	0	0	0	27			73
		26	0	0	0	0	0	0	0	0	0	0	0	0	0	0	0	0	0	0	0	0	0	0	0	0	0	0	0	0	0	0	0	0	0	0	0	0	0	0	26			74
		25	0	0	0	0	0	0	0	0	0	0	0	0	0	0	0	0	0	0	0	0	0	0	0	0	0	0	0	0	0	0	0	0	0	0	0	0	0	0	25			75
		24	0	0	0	0	0	0	0	0	0	0	0	0	0	0	0	0	0	0	0	0	0	0	0	0	0	0	0	0	0	0	0	0	0	0	0	0	0	0	24			76
		23	0	0	0	0	0	0	0	0	0	0	0	0	0	0	0	0	0	0	0	0	0	0	0	0	0	0	0	0	0	0	0	0	0	0	0	0	0	0	23			77
		22	0	0	0	0	0	0	0	0	0	0	0	0	0	0	0	0	0	0	0	0	0	0	0	0	0	0	0	0	0	0	0	0	0	0	0	0	0	0	22			78
		21	0	0	0	0	0	0	0	0	0	0	0	0	0	0	0	0	0	0	0	0	0	0	0	0	0	0	0	0	0	0	0	0	0	0	0	0	0	0	21			79
		20	0	0	0	0	0	0	0	0	0	0	0	0	0	0	0	0	0	0	0	0	0	0	0	0	0	0	0	0	0	0	0	0	0	0	0	0	0	0	20			80
		19	0	0	0	0	0	0	0	0	0	0	0	0	0	0	0	0	0	0	0	0	0	0	0	0	0	0	0	0	0	0	0	0	0	0	0	0	0	0	19			81
		18	0	0	0	0	0	0	0	0	0	0	0	0	0	0	0	0	0	0	0	0	0	0	0	0	0	0	0	0	0	0	0	0	0	0	0	0	0	0	18			82
		17	0	0	0	0	0	0	0	0	0	0	0	0	0	0	0	0	0	0	0	0	0	0	0	0	0	0	0	0	0	0	0	0	0	0	0	0	0	0	17			83
		16	0	0	0	0	0	0	0	0	0	0	0	0	0	0	0	0	0	0	0	0	0	0	0	0	0	0	0	0	0	0	0	0	0	0	0	0	0	0	16			84
		15	0	0	0	0	0	0	0	0	0	0	0	0	0	0	0	0	0	0	0	0	0	0	0	0	0	0	0	0	0	0	0	0	0	0	0	0	0	0	15			85
		14	0	0	0	0	0	0	0	0	0	0	0	0	0	0	0	0	0	0	0	0	0	0	0	0	0	0	0	0	0	0	0	0	0	0	0	0	0	0	14			86
		13	0	0	0	0	0	0	0	0	0	0	0	0	0	0	0	0	0	0	0	0	0	0	0	0	0	0	0	0	0	0	0	0	0	0	0	0	0	0	13			87
		12	0	0	0	0	0	0	0	0	0	0	0	0	0	0	0	0	0	0	0	0	0	0	0	0	0	0	0	0	0	0	0	0	0	0	0	0	0	0	12			88
		11	0	0	0	0	0	0	0	0	0	0	0	0	0	0	0	0	0	0	0	0	0	0	0	0	0	0	0	0	0	0	0	0	0	0	0	0	0	0	11			89
		10	0	0	0	0	0	0	0	0	0	0	0	0	0	0	0	0	0	0	0	0	0	0	0	0	0	0	0	0	0	0	0	0	0	0	0	0	0	0	10			90
		9	0	0	0	0	0	0	0	0	0	0	0	0	0	0	0	0	0	0	0	0	0	0	0	0	0	0	0	0	0	0	0	0	0	0	0	0	0	0	9			91
		8	0	0	0	0	0	0	0	0	0	0	0	0	0	0	0	0	0	0	0	0	0	0	0	0	0	0	0	0	0	0	0	0	0	0	0	0	0	0	8			92
		7	0	0	0	0	0	0	0	0	0	0	0	0	0	0	0	0	0	0	0	0	0	0	0	0	0	0	0	0	0	0	0	0	0	0	0	0	0	0	7			93
		6	0	0	0	0	0	0	0	0	0	0	0	0	0	0	0	0	0	0	0	0	0	0	0	0	0	0	0	0	0	0	0	0	0	0	0	0	0	0	6			94
		5	0	0	0	0	0	0	0	0	0	0	0	0	0	0	0	0	0	0	0	0	0	0	0	0	0	0	0	0	0	0	0	0	0	0	0	0	0	0	5			95
		4	0	0	0	0	0	0	0	0	0	0	0	0	0	0	0	0	0	0	0	0	0	0	0	0	0	0	0	0	0	0	0	0	0	0	0	0	0	0	4			96
		3	0	0	0	0	0	0	0	0	0	0	0	0	0	0	0	0	0	0	0	0	0	0	0	0	0	0	0	0	0	0	0	0	0	0	0	0	0	0	3			97
		2	0	0	0	0	0	0	0	0	0	0	0	0	0	0	0	0	0	0	0	0	0	0	0	0	0	0	0	0	0	0	0	0	0	0	0	0	0	0	2			98
		1	0	0	0	0	0	0	0	0	0	0	0	0	0	0	0	0	0	0	0	0	0	0	0	0	0	0	0	0	0	0	0	0	0	0	0	0	0	0	1			99
		0	0	0	0	0	0	0	0	0	0	0	0	0	0	0	0	0	0	0	0	0	0	0	0	0	0	0	0	0	0	0	0	0	0	0	0	0	0	0	0			100
				0	0	0	0	0	0	0	0	0	0	0	0	0	0	0	0	0	0	0	0	0	0	0	0	0	0	0	0	0	0	0	0	0	0	0	0					101
				0	1	2	3	4	5	6	7	8	9	10	11	12	13	14	15	16	17	18	19	20	21	22	23	24	25	26	27	28	29	30	31	32	33	34	35					102
																																												103
																																												104
POPULATION AFTER DAILY MOVEMENT																																												105
	Numbers after orthogonal movenent x survival rate																																											106
				0	1	2	3	4	5	6	7	8	9	10	11	12	13	14	15	16	17	18	19	20	21	22	23	24	25	26	27	28	29	30	31	32	33	34	35					107
				0	0	0	0	0	0	0	0	0	0	0	0	0	0	0	0	0	0	0	0	0	0	0	0	0	0	0	0	0	0	0	0	0	0	0	0					108
		35	0	0	0	0	0	0	0	0	0	0	0	0	0	0	0	0	0	0	0	0	0	0	0	0	0	0	0	0	0	0	0	0	0	0	0	0	0	0	35			109
		34	0	0	0	0	0	0	0	0	0	0	0	0	0	0	0	0	0	0	0	0	0	0	0	0	0	0	0	0	0	0	0	0	0	0	0	0	0	0	34			110
		33	0	0	0	0	0	0	0	0	0	0	0	0	0	0	0	0	0	0	0	0	0	0	0	0	0	0	0	0	0	0	0	0	0	0	0	0	0	0	33			111
		32	0	0	0	0	0	0	0	0	0	0	0	0	0	0	0	0	0	0	0	0	0	0	0	0	0	0	0	0	0	0	0	0	0	0	0	0	0	0	32			112
		31	0	0	0	0	0	0	0	0	0	0	0	0	0	0	0	0	0	0	0	0	0	0	0	0	0	0	0	0	0	0	0	0	0	0	0	0	0	0	31			113
		30	0	0	0	0	0	0	0	0	0	0	0	0	0	0	0	0	0	0	0	0	0	0	0	0	0	0	0	0	0	0	0	0	0	0	0	0	0	0	30			114
		29	0	0	0	0	0	0	0	0	0	0	0	0	0	0	0	0	0	0	0	0	0	0	0	0	0	0	0	0	0	0	0	0	0	0	0	0	0	0	29			115
		28	0	0	0	0	0	0	0	0	0	0	0	0	0	0	0	0	0	0	0	0	0	0	0	0	0	0	0	0	0	0	0	0	0	0	0	0	0	0	28			116
		27	0	0	0	0	0	0	0	0	0	0	0	0	0	0	0	0	0	0	0	0	0	0	0	0	0	0	0	0	0	0	0	0	0	0	0	0	0	0	27			117
		26	0	0	0	0	0	0	0	0	0	0	0	0	0	0	0	0	0	0	0	0	0	0	0	0	0	0	0	0	0	0	0	0	0	0	0	0	0	0	26			118
		25	0	0	0	0	0	0	0	0	0	0	0	0	0	0	0	0	0	0	0	0	0	0	0	0	0	0	0	0	0	0	0	0	0	0	0	0	0	0	25			119
		24	0	0	0	0	0	0	0	0	0	0	0	0	0	0	0	0	0	0	0	0	0	0	0	0	0	0	0	0	0	0	0	0	0	0	0	0	0	0	24			120
		23	0	0	0	0	0	0	0	0	0	0	0	0	0	0	0	0	0	0	0	0	0	0	0	0	0	0	0	0	0	0	0	0	0	0	0	0	0	0	23			121
		22	0	0	0	0	0	0	0	0	0	0	0	0	0	0	0	0	0	0	0	0	0	0	0	0	0	0	0	0	0	0	0	0	0	0	0	0	0	0	22			122
		21	0	0	0	0	0	0	0	0	0	0	0	0	0	0	0	0	0	0	0	0	0	0	0	0	0	0	0	0	0	0	0	0	0	0	0	0	0	0	21			123
		20	0	0	0	0	0	0	0	0	0	0	0	0	0	0	0	0	0	0	0	0	0	0	0	0	0	0	0	0	0	0	0	0	0	0	0	0	0	0	20			124
		19	0	0	0	0	0	0	0	0	0	0	0	0	0	0	0	0	0	0	0	0	0	0	0	0	0	0	0	0	0	0	0	0	0	0	0	0	0	0	19			125
		18	0	0	0	0	0	0	0	0	0	0	0	0	0	0	0	0	0	0	0	0	0	0	0	0	0	0	0	0	0	0	0	0	0	0	0	0	0	0	18			126
		17	0	0	0	0	0	0	0	0	0	0	0	0	0	0	0	0	0	0	0	0	0	0	0	0	0	0	0	0	0	0	0	0	0	0	0	0	0	0	17			127
		16	0	0	0	0	0	0	0	0	0	0	0	0	0	0	0	0	0	0	0	0	0	0	0	0	0	0	0	0	0	0	0	0	0	0	0	0	0	0	16			128
		15	0	0	0	0	0	0	0	0	0	0	0	0	0	0	0	0	0	0	0	0	0	0	0	0	0	0	0	0	0	0	0	0	0	0	0	0	0	0	15			129
		14	0	0	0	0	0	0	0	0	0	0	0	0	0	0	0	0	0	0	0	0	0	0	0	0	0	0	0	0	0	0	0	0	0	0	0	0	0	0	14			130
		13	0	0	0	0	0	0	0	0	0	0	0	0	0	0	0	0	0	0	0	0	0	0	0	0	0	0	0	0	0	0	0	0	0	0	0	0	0	0	13			131
		12	0	0	0	0	0	0	0	0	0	0	0	0	0	0	0	0	0	0	0	0	0	0	0	0	0	0	0	0	0	0	0	0	0	0	0	0	0	0	12			132
		11	0	0	0	0	0	0	0	0	0	0	0	0	0	0	0	0	0	0	0	0	0	0	0	0	0	0	0	0	0	0	0	0	0	0	0	0	0	0	11			133
		10	0	0	0	0	0	0	0	0	0	0	0	0	0	0	0	0	0	0	0	0	0	0	0	0	0	0	0	0	0	0	0	0	0	0	0	0	0	0	10			134
		9	0	0	0	0	0	0	0	0	0	0	0	0	0	0	0	0	0	0	0	0	0	0	0	0	0	0	0	0	0	0	0	0	0	0	0	0	0	0	9			135
		8	0	0	0	0	0	0	0	0	0	0	0	0	0	0	0	0	0	0	0	0	0	0	0	0	0	0	0	0	0	0	0	0	0	0	0	0	0	0	8			136
		7	0	0	0	0	0	0	0	0	0	0	0	0	0	0	0	0	0	0	0	0	0	0	0	0	0	0	0	0	0	0	0	0	0	0	0	0	0	0	7			137
		6	0	0	0	0	0	0	0	0	0	0	0	0	0	0	0	0	0	0	0	0	0	0	0	0	0	0	0	0	0	0	0	0	0	0	0	0	0	0	6			138
		5	0	0	0	0	0	0	0	0	0	0	0	0	0	0	0	0	0	0	0	0	0	0	0	0	0	0	0	0	0	0	0	0	0	0	0	0	0	0	5			139
		4	0	0	0	0	0	0	0	0	0	0	0	0	0	0	0	0	0	0	0	0	0	0	0	0	0	0	0	0	0	0	0	0	0	0	0	0	0	0	4			140
		3	0	0	0	0	0	0	0	0	0	0	0	0	0	0	0	0	0	0	0	0	0	0	0	0	0	0	0	0	0	0	0	0	0	0	0	0	0	0	3			141
		2	0	0	0	0	0	0	0	0	0	0	0	0	0	0	0	0	0	0	0	0	0	0	0	0	0	0	0	0	0	0	0	0	0	0	0	0	0	0	2			142
		1	0	0	0	0	0	0	0	0	0	0	0	0	0	0	0	0	0	0	0	0	0	0	0	0	0	0	0	0	0	0	0	0	0	0	0	0	0	0	1			143
		0	0	0	0	0	0	0	0	0	0	0	0	0	0	0	0	0	0	0	0	0	0	0	0	0	0	0	0	0	0	0	0	0	0	0	0	0	0	0	0			144
				0	0	0	0	0	0	0	0	0	0	0	0	0	0	0	0	0	0	0	0	0	0	0	0	0	0	0	0	0	0	0	0	0	0	0	0					145
				0	1	2	3	4	5	6	7	8	9	10	11	12	13	14	15	16	17	18	19	20	21	22	23	24	25	26	27	28	29	30	31	32	33	34	35					146
																																												147
																																												148
CATCHES AFTER MOVEMENT																																												149
	Catches are shown in purple shaded section. They refer to the presently seeded cell																																											150
		Catches from each trap in current iteration											Cumulative catches from each trap in all iterations																															151
		6											6				CatchesCopy																											152
		5		0	0	0	0	0	0				5		0	0	0	0	0	0																								153
		4		0	0	0	0	0	0				4		0	0	0	0	0	0																								154
		3		0	0	0	0	0	0				3		0	0	0	0	0	0																								155
		2		0	0	0	0	0	0				2		0	0	0	0	0	0				Pooled cumulative catches of the quadrant																				156
		1		0	0	0	0	0	0				1		0	0	0	0	0	0				From all traps in all iterations so far																				157
		0		0	0	0	0	0	0				0		0	0	0	0	0	0				For the currently seeded cell																				158
																								Total catches				0	TotalCatch		Row location is critical													159
				0	1	2	3	4	5	6					0	1	2	3	4	5	6			All iterations so far				0																160
																																												161
		Total catches on all for quadrants, in all iterations so far																																										162
		Centre cell + (2 x catch of displayed vertical orthogonal) + (2 x catch on other displayed orthogonal)+(4 times catch in remaining cells of quadrant)																																										163
		Total		0		TotalCatchWholeMap																																						164
																																												165
																																												166
POPULATION AT END OF ITERATION, AFTER MOVEMENT, CATCHES, NATURAL BIRTHS AND DEATHS																																												167
	Always zero throughout if Start = No, since no flies have been seeded in any cell																																											168			Day to day accumulation of catches
	Othewise, the map shows the outcome od all events mapped above, + the births																																											169				Catches from all traps pooled and all seeded cells combined
				0	1	2	3	4	5	6	7	8	9	10	11	12	13	14	15	16	17	18	19	20	21	22	23	24	25	26	27	28	29	30	31	32	33	34	35					170				At the end of calculations for each seeded cell, the values
																																												171				of AccCatchCopy are pasted additatively to AccCatchPaste
		35		0	0	0	0	0	0	0	0	0	0	0	0	0	0	0	0	0	0	0	0	0	0	0	0	0	0	0	0	0	0	0	0	0	0	0	0		35			172					AccCatchCopy Accumulated catchof flies from currently seeded cell
		34		0	0	0	0	0	0	0	0	0	0	0	0	0	0	0	0	0	0	0	0	0	0	0	0	0	0	0	0	0	0	0	0	0	0	0	0		34			173
		33		0	0	0	0	0	0	0	0	0	0	0	0	0	0	0	0	0	0	0	0	0	0	0	0	0	0	0	0	0	0	0	0	0	0	0	0		33			174
		32		0	0	0	0	0	0	0	0	0	0	0	0	0	0	0	0	0	0	0	0	0	0	0	0	0	0	0	0	0	0	0	0	0	0	0	0		32			175				Day	Copy
		31		0	0	0	0	0	0	0	0	0	0	0	0	0	0	0	0	0	0	0	0	0	0	0	0	0	0	0	0	0	0	0	0	0	0	0	0		31			176				1	0
		30		0	0	0	0	0	0	0	0	0	0	0	0	0	0	0	0	0	0	0	0	0	0	0	0	0	0	0	0	0	0	0	0	0	0	0	0		30			177				2	0
		29		0	0	0	0	0	0	0	0	0	0	0	0	0	0	0	0	0	0	0	0	0	0	0	0	0	0	0	0	0	0	0	0	0	0	0	0		29			178				3	0
		28		0	0	0	0	0	0	0	0	0	0	0	0	0	0	0	0	0	0	0	0	0	0	0	0	0	0	0	0	0	0	0	0	0	0	0	0		28			179				4	0
		27		0	0	0	0	0	0	0	0	0	0	0	0	0	0	0	0	0	0	0	0	0	0	0	0	0	0	0	0	0	0	0	0	0	0	0	0		27			180				5	0
		26		0	0	0	0	0	0	0	0	0	0	0	0	0	0	0	0	0	0	0	0	0	0	0	0	0	0	0	0	0	0	0	0	0	0	0	0		26			181				6	0
		25		0	0	0	0	0	0	0	0	0	0	0	0	0	0	0	0	0	0	0	0	0	0	0	0	0	0	0	0	0	0	0	0	0	0	0	0		25			182				7	0
		24		0	0	0	0	0	0	0	0	0	0	0	0	0	0	0	0	0	0	0	0	0	0	0	0	0	0	0	0	0	0	0	0	0	0	0	0		24			183				8	0
		23		0	0	0	0	0	0	0	0	0	0	0	0	0	0	0	0	0	0	0	0	0	0	0	0	0	0	0	0	0	0	0	0	0	0	0	0		23			184				9	0
		22		0	0	0	0	0	0	0	0	0	0	0	0	0	0	0	0	0	0	0	0	0	0	0	0	0	0	0	0	0	0	0	0	0	0	0	0		22			185				10	0
		21		0	0	0	0	0	0	0	0	0	0	0	0	0	0	0	0	0	0	0	0	0	0	0	0	0	0	0	0	0	0	0	0	0	0	0	0		21			186				11	0
		20		0	0	0	0	0	0	0	0	0	0	0	0	0	0	0	0	0	0	0	0	0	0	0	0	0	0	0	0	0	0	0	0	0	0	0	0		20			187				12	0
		19		0	0	0	0	0	0	0	0	0	0	0	0	0	0	0	0	0	0	0	0	0	0	0	0	0	0	0	0	0	0	0	0	0	0	0	0		19			188				13	0
		18		0	0	0	0	0	0	0	0	0	0	0	0	0	0	0	0	0	0	0	0	0	0	0	0	0	0	0	0	0	0	0	0	0	0	0	0		18			189				14	0
		17		0	0	0	0	0	0	0	0	0	0	0	0	0	0	0	0	0	0	0	0	0	0	0	0	0	0	0	0	0	0	0	0	0	0	0	0		17			190				15	0
		16		0	0	0	0	0	0	0	0	0	0	0	0	0	0	0	0	0	0	0	0	0	0	0	0	0	0	0	0	0	0	0	0	0	0	0	0		16			191				16	0
		15		0	0	0	0	0	0	0	0	0	0	0	0	0	0	0	0	0	0	0	0	0	0	0	0	0	0	0	0	0	0	0	0	0	0	0	0		15			192				17	0
		14		0	0	0	0	0	0	0	0	0	0	0	0	0	0	0	0	0	0	0	0	0	0	0	0	0	0	0	0	0	0	0	0	0	0	0	0		14			193				18	0
		13		0	0	0	0	0	0	0	0	0	0	0	0	0	0	0	0	0	0	0	0	0	0	0	0	0	0	0	0	0	0	0	0	0	0	0	0		13			194				19	0
		12		0	0	0	0	0	0	0	0	0	0	0	0	0	0	0	0	0	0	0	0	0	0	0	0	0	0	0	0	0	0	0	0	0	0	0	0		12			195				20	0
		11		0	0	0	0	0	0	0	0	0	0	0	0	0	0	0	0	0	0	0	0	0	0	0	0	0	0	0	0	0	0	0	0	0	0	0	0		11			196				21	0
		10		0	0	0	0	0	0	0	0	0	0	0	0	0	0	0	0	0	0	0	0	0	0	0	0	0	0	0	0	0	0	0	0	0	0	0	0		10			197				22	0
		9		0	0	0	0	0	0	0	0	0	0	0	0	0	0	0	0	0	0	0	0	0	0	0	0	0	0	0	0	0	0	0	0	0	0	0	0		9			198				23	0
		8		0	0	0	0	0	0	0	0	0	0	0	0	0	0	0	0	0	0	0	0	0	0	0	0	0	0	0	0	0	0	0	0	0	0	0	0		8			199				24	0
		7		0	0	0	0	0	0	0	0	0	0	0	0	0	0	0	0	0	0	0	0	0	0	0	0	0	0	0	0	0	0	0	0	0	0	0	0		7			200				25	0
		6		0	0	0	0	0	0	0	0	0	0	0	0	0	0	0	0	0	0	0	0	0	0	0	0	0	0	0	0	0	0	0	0	0	0	0	0		6			201				26	0
		5		0	0	0	0	0	0	0	0	0	0	0	0	0	0	0	0	0	0	0	0	0	0	0	0	0	0	0	0	0	0	0	0	0	0	0	0		5			202				27	0
		4		0	0	0	0	0	0	0	0	0	0	0	0	0	0	0	0	0	0	0	0	0	0	0	0	0	0	0	0	0	0	0	0	0	0	0	0		4			203				28	0
		3		0	0	0	0	0	0	0	0	0	0	0	0	0	0	0	0	0	0	0	0	0	0	0	0	0	0	0	0	0	0	0	0	0	0	0	0		3			204				29	0
		2		0	0	0	0	0	0	0	0	0	0	0	0	0	0	0	0	0	0	0	0	0	0	0	0	0	0	0	0	0	0	0	0	0	0	0	0		2			205				30	0
		1		0	0	0	0	0	0	0	0	0	0	0	0	0	0	0	0	0	0	0	0	0	0	0	0	0	0	0	0	0	0	0	0	0	0	0	0		1			206
		0		0	0	0	0	0	0	0	0	0	0	0	0	0	0	0	0	0	0	0	0	0	0	0	0	0	0	0	0	0	0	0	0	0	0	0	0		0			207				Grand total for all cells, days and traps
																																												208				Grand total per trap,ie, above/number of traps
				0	1	2	3	4	5	6	7	8	9	10	11	12	13	14	15	16	17	18	19	20	21	22	23	24	25	26	27	28	29	30	31	32	33	34	35					209
																																												210
														<<<<	Outputs																													211
RECORD OF LAST COMPLETED RUN																											TRANSFERS																	212
	The degree of filling of this map is also a progress indicator																																											213
	Data from last completed run. Not deleted by Reset																																											214
	Pasted catches from each seeded cell of the quadrant																																											215			Data for catch per day
		From the centre cell if only one trap is deployed, or from all traps if more than one trap is deployed																																							CatchFromEachSeededCell			216			Catches shown come from all of the seeded cells
				0	1	2	3	4	5	6	7	8	9	10	11	12	13	14	15	16	17	18	19	20	21	22	23	24	25	26	27	28	29	30	31	32	33	34	35					217
																																												218			Total number of traps
		35		0	0	0	0	0	0	0	0	0	0	0	0	0	0	0	0	0	0	0	0	0	0	0	0	0	0	0	0	0	0	0	0	0	0	0	0		35			219
		34		0	0	0	0	0	0	0	0	0	0	0	0	0	0	0	0	0	0	0	0	0	0	0	0	0	0	0	0	0	0	0	0	0	0	0	0		34			220				Catch
		33		0	0	0	0	0	0	0	0	0	0	0	0	0	0	0	0	0	0	0	0	0	0	0	0	0	0	0	0	0	0	0	0	0	0	0	0		33			221			Day	All traps
		32		0	0	0	0	0	0	0	0	0	0	0	0	0	0	0	0	0	0	0	0	0	0	0	0	0	0	0	0	0	0	0	0	0	0	0	0		32			222			0	0
		31		0	0	0	0	0	0	0	0	0	0	0	0	0	0	0	0	0	0	0	0	0	0	0	0	0	0	0	0	0	0	0	0	0	0	0	0		31			223			1	10
		30		0	0	0	0	0	0	0	0	0	0	0	0	0	0	0	0	0	0	0	0	0	0	0	0	0	0	0	0	0	0	0	0	0	0	0	0		30			224			2	19.7963
		29		0	0	0	0	0	0	0	0	0	0	0	0	0	0	0	0	0	0	0	0	0	0	0	0	0	0	0	0	0	0	0	0	0	0	0	0		29			225			3	29.4085
		28		0	0	0	0	0	0	0	0	0	0	0	0	0	0	0	0	0	0	0	0	0	0	0	0	0	0	0	0	0	0	0	0	0	0	0	0		28			226			4	38.93
		27		0	0	0	0	0	0	0	0	0	0	0	0	0	0	0	0	0	0	0	0	0	0	0	0	0	0	0	0	0	0	0	0	0	0	0	0		27			227			5	48.3722
		26		0	0	0	0	0	0	0	0	0	0	0	0	0	0	0	0	0	0	0	0	0	0	0	0	0	0	0	0	0	0	0	0	0	0	0	0		26			228			6	57.759
		25		0	0	0	0	0	0	0	0	0	0	0	0	0	0	0	0	0	0	0	0	0	0	0	0	0	0	0	0	0	0	0	0	0	0	0	0		25			229			7	67.0985
		24		0	0	0	0	0	0	0	0	0	0	0	0	0	0	0	0	0	0	0	0	0	0	0	0	0	0	0	0	0	0	0	0	0	0	0	0		24			230			8	76.4001
		23		0	0	0	0	0	0	0	0	0	0	0	0	0	0	0	0	0	0	0	0	0	0	0	0	0	0	0	0	0	0	0	0	0	0	0	0		23			231			9	85.669
		22		0	0	0	0	0	0	0	0	0	0	0	0	0	0	0	0	0	0	0	0	0	0	0	0	0	0	0	0	0	0	0	0	0	0	0	0		22			232			10	94.9103
		21		0	0	0	0	0	0	0	0	0	0	0	0	0	0	0	0	0	0	0	0	0	0	0	0	0	0	0	0	0	0	0	0	0	0	0	0		21			233			11	104.127
		20		9.14187e-14	0	0	0	0	0	0	0	0	0	0	0	0	0	0	0	0	0	0	0	0	0	0	0	0	0	0	0	0	0	0	0	0	0	0	0		20			234			12	113.323
		19		2.42588e-12	3.65675e-12	0	0	0	0	0	0	0	0	0	0	0	0	0	0	0	0	0	0	0	0	0	0	0	0	0	0	0	0	0	0	0	0	0	0		19			235			13	122.5
		18		6.84809e-11	9.21836e-11	3.47391e-11	0	0	0	0	0	0	0	0	0	0	0	0	0	0	0	0	0	0	0	0	0	0	0	0	0	0	0	0	0	0	0	0	0		18			236			14	131.661
		17		1.15636e-09	1.84367e-09	8.29652e-10	2.08435e-10	0	0	0	0	0	0	0	0	0	0	0	0	0	0	0	0	0	0	0	0	0	0	0	0	0	0	0	0	0	0	0	0		17			237			15	140.806
		16		1.55238e-08	2.53042e-08	1.39342e-08	4.70136e-09	8.85847e-10	0	0	0	0	0	0	0	0	0	0	0	0	0	0	0	0	0	0	0	0	0	0	0	0	0	0	0	0	0	0	0		16			238			16	149.937
		15		1.62529e-07	2.75659e-07	1.65653e-07	6.97996e-08	1.88055e-08	2.83471e-09	0	0	0	0	0	0	0	0	0	0	0	0	0	0	0	0	0	0	0	0	0	0	0	0	0	0	0	0	0	0		15			239			17	159.057
		14		1.39977e-06	2.41637e-06	1.55788e-06	7.38937e-07	2.52004e-07	5.64164e-08	7.08678e-09	0	0	0	0	0	0	0	0	0	0	0	0	0	0	0	0	0	0	0	0	0	0	0	0	0	0	0	0	0		14			240			18	168.165
		13		1.00657e-05	1.76588e-05	1.19077e-05	6.16389e-06	2.40763e-06	6.88604e-07	1.31638e-07	1.41736e-08	0	0	0	0	0	0	0	0	0	0	0	0	0	0	0	0	0	0	0	0	0	0	0	0	0	0	0	0		13			241			19	177.263
		12		6.16849e-05	0.000109324	7.62747e-05	4.19059e-05	1.80467e-05	5.97399e-06	1.46835e-06	2.44471e-07	2.3032e-08	0	0	0	0	0	0	0	0	0	0	0	0	0	0	0	0	0	0	0	0	0	0	0	0	0	0	0		12			242			20	186.352
		11		0.000326267	0.0005828	0.000416413	0.000239076	0.000110203	4.04766e-05	1.15907e-05	2.49187e-06	3.66706e-07	3.07094e-08	0	0	0	0	0	0	0	0	0	0	0	0	0	0	0	0	0	0	0	0	0	0	0	0	0	0		11			243			21	0
		10		0.00150768	0.00270666	0.00196676	0.00116468	0.000564196	0.000222922	7.1107e-05	1.78821e-05	3.40712e-06	4.48197e-07	3.37803e-08	0	0	0	0	0	0	0	0	0	0	0	0	0	0	0	0	0	0	0	0	0	0	0	0	0		10			244			22	0
		9		0.00614793	0.0110689	0.00812631	0.00491428	0.00246459	0.00102665	0.000353324	9.9206e-05	2.21591e-05	3.77887e-06	4.48197e-07	3.07094e-08	0	0	0	0	0	0	0	0	0	0	0	0	0	0	0	0	0	0	0	0	0	0	0	0		9			245			23	0
		8		0.0223365	0.0402326	0.0296626	0.0181498	0.00931135	0.0040232	0.00146228	0.000443665	0.000110763	2.21591e-05	3.40712e-06	3.66706e-07	2.3032e-08	0	0	0	0	0	0	0	0	0	0	0	0	0	0	0	0	0	0	0	0	0	0	0		8			246			24	0
		7		0.0729903	0.131153	0.0964575	0.0591843	0.0307179	0.0135852	0.00512604	0.0016438	0.000443665	9.9206e-05	1.78821e-05	2.49187e-06	2.44471e-07	1.41736e-08	0	0	0	0	0	0	0	0	0	0	0	0	0	0	0	0	0	0	0	0	0	0		7			247			25	0
		6		0.216722	0.386894	0.281552	0.171542	0.0891098	0.0398518	0.0153939	0.00512604	0.00146228	0.000353324	7.1107e-05	1.15907e-05	1.46835e-06	1.31638e-07	7.08678e-09	0	0	0	0	0	0	0	0	0	0	0	0	0	0	0	0	0	0	0	0	0		6			248			26	0
		5		0.591631	1.0425	0.742512	0.444069	0.228254	0.102044	0.0398518	0.0135852	0.0040232	0.00102665	0.000222922	4.04766e-05	5.97399e-06	6.88604e-07	5.64164e-08	2.83471e-09	0	0	0	0	0	0	0	0	0	0	0	0	0	0	0	0	0	0	0	0		5			249			27	0
		4		1.5073	2.59065	1.77763	1.02864	0.516641	0.228254	0.0891098	0.0307179	0.00931135	0.00246459	0.000564196	0.000110203	1.80467e-05	2.40763e-06	2.52004e-07	1.88055e-08	8.85847e-10	0	0	0	0	0	0	0	0	0	0	0	0	0	0	0	0	0	0	0		4			250			28	0
		3		3.6583	5.99035	3.86652	2.12539	1.02864	0.444069	0.171542	0.0591843	0.0181498	0.00491428	0.00116468	0.000239076	4.19059e-05	6.16389e-06	7.38937e-07	6.97996e-08	4.70136e-09	2.08435e-10	0	0	0	0	0	0	0	0	0	0	0	0	0	0	0	0	0	0		3			251			29	0
		2		8.72115	12.9409	7.57508	3.86652	1.77763	0.742512	0.281552	0.0964575	0.0296626	0.00812631	0.00196676	0.000416413	7.62747e-05	1.19077e-05	1.55788e-06	1.65653e-07	1.39342e-08	8.29652e-10	3.47391e-11	0	0	0	0	0	0	0	0	0	0	0	0	0	0	0	0	0		2			252			30	0
		1		21.3975	25.7248	12.9409	5.99035	2.59065	1.0425	0.386894	0.131153	0.0402326	0.0110689	0.00270666	0.0005828	0.000109324	1.76588e-05	2.41637e-06	2.75659e-07	2.53042e-08	1.84367e-09	9.21836e-11	3.65675e-12	0	0	0	0	0	0	0	0	0	0	0	0	0	0	0	0		1			253
		0		13.7048	21.3975	8.72115	3.6583	1.5073	0.591631	0.216722	0.0729903	0.0223365	0.00614793	0.00150768	0.000326267	6.16849e-05	1.00657e-05	1.39977e-06	1.62529e-07	1.55238e-08	1.15636e-09	6.84809e-11	2.42588e-12	9.14187e-14	0	0	0	0	0	0	0	0	0	0	0	0	0	0	0		0			254			Total per trap
																																															Total from all traps
				0	1	2	3	4	5	6	7	8	9	10	11	12	13	14	15	16	17	18	19	20	21	22	23	24	25	26	27	28	29	30	31	32	33	34	35
	Referenced data from last completed run
		NB. -- Data are valid only when the run is completed
		Summary data										Trap location													Accumulated catches from all seeded cells																			Data to copy and paste ready to export to Stage 3
		Referenced from pasted data at far right										Covering central 11 x 11 cell block											TrapLocationPaste		Catch from each trap											AccuCatchesPaste								Referenced, not pasted
		From Stage 1										Row						Column No.							Row						Column No.													From Stage 1
		Iterations to run							20			No.	5	4	3	2	1	0	1	2	3	4	5		No.	5	4	3	2	1	0	1	2	3	4	5								Iterations to run
		Cell evacuation rate							0.79			5													5						0	0	0	0	0	0								Cell evacuation rate
		Go one way (of four)							0.1975			4													4						0	0	0	0	0	0								Go one way (of four)
		Mean moveement per hop						metres	395			3													3						0	0	0	0	0	0								Mean movement per hop
		Cell width = length						metres	500			2													2						0	0	0	0	0	0								Cell width = length
								km	0.5			1													1						0	0	0	0	0	0
		Mean movement in run						metres	1763.12			0						T							0						186.352	0	0	0	0	0								Mean movement in in run
								km	1.76312			1													1
		From Stage 2										2													2																			From Stage 2
		Daily catching efficiency							0.1			3													3																			Daily catching efficiency
		Natural daily death rate							0.97			4													4																			Overall survival rate
		Total traps in whole area							1			5													5																			Total traps in whole area
		Total catch, whole area, whole run							186.352																																			Total catch, whole area, whole run
		Mean catch per single trap per day							9.31759																		Check on total catches																	Mean catch per single trap per day
																											Total on whole map				186.352		Should be same as
		Percent catches from a single quadrant												Size of block with traps
		Relative to 100 per cell when catching started												Covering size of smallest rectangle to embrace all traps											Blow up of the CatchPaste data above
		6		0.0111683	0.0100582	0.00741565	0.00453746	0.00232784	0.0010058	0.00036557	0.000110916	2.76907e-05		Measured orthogonally in cell widths from centre to edge											Refers to purple-shaded section above
		7		0.0364951	0.0327882	0.0241144	0.0147961	0.00767947	0.00339629	0.00128151	0.000410949	0.000110916							TrapBlockSizePaste						These data can be used to assess the degree of inter-trap competion
		6		0.108361	0.0967235	0.070388	0.0428856	0.0222775	0.00996294	0.00384847	0.00128151	0.00036557		Rows from centre					0	MaxRowFromCentrePaste					For example, compare how the average catch from several traps compares with cathes fro none trap used alone
		5		0.295816	0.260625	0.185628	0.111017	0.0570634	0.0255111	0.00996294	0.00339629	0.0010058		Columns from centre					0	MaxColFromCentrePaste					Row	Column No
		4		0.753648	0.647662	0.444408	0.25716	0.12916	0.0570634	0.0222775	0.00767947	0.00232784													No.	0		1		2		3		4		5
		3		1.82915	1.49759	0.966631	0.531347	0.25716	0.111017	0.0428856	0.0147961	0.00453746		TRANSFERS											5	0		0		0		0		0		0
		2		4.36057	3.23522	1.89377	0.966631	0.444408	0.185628	0.070388	0.0241144	0.00741565													4	0		0		0		0		0		0
		1		10.6988	6.4312	3.23522	1.49759	0.647662	0.260625	0.0967235	0.0327882	0.0100582													3	0		0		0		0		0		0
		0		13.7048	10.6988	4.36057	1.82915	0.753648	0.295816	0.108361	0.0364951	0.0111683													2	0		0		0		0		0		0
																									1	0		0		0		0		0		0
				0	1	2	3	4	5	6	7	8													0	186.352		0		0		0		0		0
END OF SHEET
END OF SHEET
[truncated: 37 more columns]

## Sheet: 2dMod-S3-SampledArea
2-Dimensional Model - Stage 3: sampled area
	CONTROL PANEL								TRANSFERS
IMPORTED INFORMATION
	Pasted as values from previous stages
		Data from Stages 1 and 2										Trap location, from Stage 2														Size of block with traps, from Stage 2
		Pasted data							ImportsFromStage2			The map below covers the central 11 x 11 cell block											TrapLocationFromStage2			Covering size of smallest rectangle to embrace all traps
		From Stage 1										Row						Column No.								Measured in cell widths from the centre to the edge of the block
		Iterations to run							20			No.	5	4	3	2	1	0	1	2	3	4	5								TrapBlockSizeFromStage2
		Cell evacuation rate							0.79			5														Rows from centre					0
		Go one way (of four)							0.1975			4														Columns from centre					0
		Mean movement per hop						metres	395			3
		Cell width = length						metres	500			2
								km	0.5			1														Accumulated catches from all seeded cells
		Mean movement in run						metres	1763.12			0						T								Catch from each trap					AccuCatchesFromStage2
								km	1.76312			1														No.	0	1	2	3	4	5
		From Stage 2										2														5	0	0	0	0	0	0
		Daily catching efficiency							0.1			3														4	0	0	0	0	0	0
		Overall survival ate							0.97			4														3	0	0	0	0	0	0
		Total traps in whole area							1			5														2	0	0	0	0	0	0
		Total catch, whole area, whole run							186.352																	1	0	0	0	0	0	0
		Mean catch per single trap per day							9.31759			Blow-up of total catch				186.352										0	186.352	0	0	0	0	0
		Catches from each seeded cell in Stage 2
		NB. -- Remember that seeding flies in any cell other than the central cell causes flies to be seeded also in the equivalent cells of adjacent quadrants
		This means that the total seeded flies on the whole map of all quadrants is 200 when the seeded cell is on either the EW or NS transect running orthogonally through the centre cell
		The total seeded population is 400 in any cell not on the above transects
																CatchFromSeededCellsOfStage2
				0	1	2	3	4	5	6	7	8	9	10	11	12	13	14	15	16	17	18	19	20	21	22	23	24	25	26	27	28	29	30	31	32	33	34	35
		35		0	0	0	0	0	0	0	0	0	0	0	0	0	0	0	0	0	0	0	0	0	0	0	0	0	0	0	0	0	0	0	0	0	0	0	0		35
		34		0	0	0	0	0	0	0	0	0	0	0	0	0	0	0	0	0	0	0	0	0	0	0	0	0	0	0	0	0	0	0	0	0	0	0	0		34
		33		0	0	0	0	0	0	0	0	0	0	0	0	0	0	0	0	0	0	0	0	0	0	0	0	0	0	0	0	0	0	0	0	0	0	0	0		33
		32		0	0	0	0	0	0	0	0	0	0	0	0	0	0	0	0	0	0	0	0	0	0	0	0	0	0	0	0	0	0	0	0	0	0	0	0		32
		31		0	0	0	0	0	0	0	0	0	0	0	0	0	0	0	0	0	0	0	0	0	0	0	0	0	0	0	0	0	0	0	0	0	0	0	0		31
		30		0	0	0	0	0	0	0	0	0	0	0	0	0	0	0	0	0	0	0	0	0	0	0	0	0	0	0	0	0	0	0	0	0	0	0	0		30
		29		0	0	0	0	0	0	0	0	0	0	0	0	0	0	0	0	0	0	0	0	0	0	0	0	0	0	0	0	0	0	0	0	0	0	0	0		29
		28		0	0	0	0	0	0	0	0	0	0	0	0	0	0	0	0	0	0	0	0	0	0	0	0	0	0	0	0	0	0	0	0	0	0	0	0		28
		27		0	0	0	0	0	0	0	0	0	0	0	0	0	0	0	0	0	0	0	0	0	0	0	0	0	0	0	0	0	0	0	0	0	0	0	0		27
		26		0	0	0	0	0	0	0	0	0	0	0	0	0	0	0	0	0	0	0	0	0	0	0	0	0	0	0	0	0	0	0	0	0	0	0	0		26
		25		0	0	0	0	0	0	0	0	0	0	0	0	0	0	0	0	0	0	0	0	0	0	0	0	0	0	0	0	0	0	0	0	0	0	0	0		25
		24		0	0	0	0	0	0	0	0	0	0	0	0	0	0	0	0	0	0	0	0	0	0	0	0	0	0	0	0	0	0	0	0	0	0	0	0		24
		23		0	0	0	0	0	0	0	0	0	0	0	0	0	0	0	0	0	0	0	0	0	0	0	0	0	0	0	0	0	0	0	0	0	0	0	0		23
		22		0	0	0	0	0	0	0	0	0	0	0	0	0	0	0	0	0	0	0	0	0	0	0	0	0	0	0	0	0	0	0	0	0	0	0	0		22
		21		0	0	0	0	0	0	0	0	0	0	0	0	0	0	0	0	0	0	0	0	0	0	0	0	0	0	0	0	0	0	0	0	0	0	0	0		21
		20		9.14187e-14	0	0	0	0	0	0	0	0	0	0	0	0	0	0	0	0	0	0	0	0	0	0	0	0	0	0	0	0	0	0	0	0	0	0	0		20
		19		2.42588e-12	3.65675e-12	0	0	0	0	0	0	0	0	0	0	0	0	0	0	0	0	0	0	0	0	0	0	0	0	0	0	0	0	0	0	0	0	0	0		19
		18		6.84809e-11	9.21836e-11	3.47391e-11	0	0	0	0	0	0	0	0	0	0	0	0	0	0	0	0	0	0	0	0	0	0	0	0	0	0	0	0	0	0	0	0	0		18
		17		1.15636e-09	1.84367e-09	8.29652e-10	2.08435e-10	0	0	0	0	0	0	0	0	0	0	0	0	0	0	0	0	0	0	0	0	0	0	0	0	0	0	0	0	0	0	0	0		17
		16		1.55238e-08	2.53042e-08	1.39342e-08	4.70136e-09	8.85847e-10	0	0	0	0	0	0	0	0	0	0	0	0	0	0	0	0	0	0	0	0	0	0	0	0	0	0	0	0	0	0	0		16
		15		1.62529e-07	2.75659e-07	1.65653e-07	6.97996e-08	1.88055e-08	2.83471e-09	0	0	0	0	0	0	0	0	0	0	0	0	0	0	0	0	0	0	0	0	0	0	0	0	0	0	0	0	0	0		15
		14		1.39977e-06	2.41637e-06	1.55788e-06	7.38937e-07	2.52004e-07	5.64164e-08	7.08678e-09	0	0	0	0	0	0	0	0	0	0	0	0	0	0	0	0	0	0	0	0	0	0	0	0	0	0	0	0	0		14
		13		1.00657e-05	1.76588e-05	1.19077e-05	6.16389e-06	2.40763e-06	6.88604e-07	1.31638e-07	1.41736e-08	0	0	0	0	0	0	0	0	0	0	0	0	0	0	0	0	0	0	0	0	0	0	0	0	0	0	0	0		13
		12		6.16849e-05	0.000109324	7.62747e-05	4.19059e-05	1.80467e-05	5.97399e-06	1.46835e-06	2.44471e-07	2.3032e-08	0	0	0	0	0	0	0	0	0	0	0	0	0	0	0	0	0	0	0	0	0	0	0	0	0	0	0		12
		11		0.000326267	0.0005828	0.000416413	0.000239076	0.000110203	4.04766e-05	1.15907e-05	2.49187e-06	3.66706e-07	3.07094e-08	0	0	0	0	0	0	0	0	0	0	0	0	0	0	0	0	0	0	0	0	0	0	0	0	0	0		11
		10		0.00150768	0.00270666	0.00196676	0.00116468	0.000564196	0.000222922	7.1107e-05	1.78821e-05	3.40712e-06	4.48197e-07	3.37803e-08	0	0	0	0	0	0	0	0	0	0	0	0	0	0	0	0	0	0	0	0	0	0	0	0	0		10
		9		0.00614793	0.0110689	0.00812631	0.00491428	0.00246459	0.00102665	0.000353324	9.9206e-05	2.21591e-05	3.77887e-06	4.48197e-07	3.07094e-08	0	0	0	0	0	0	0	0	0	0	0	0	0	0	0	0	0	0	0	0	0	0	0	0		9
		8		0.0223365	0.0402326	0.0296626	0.0181498	0.00931135	0.0040232	0.00146228	0.000443665	0.000110763	2.21591e-05	3.40712e-06	3.66706e-07	2.3032e-08	0	0	0	0	0	0	0	0	0	0	0	0	0	0	0	0	0	0	0	0	0	0	0		8
		7		0.0729903	0.131153	0.0964575	0.0591843	0.0307179	0.0135852	0.00512604	0.0016438	0.000443665	9.9206e-05	1.78821e-05	2.49187e-06	2.44471e-07	1.41736e-08	0	0	0	0	0	0	0	0	0	0	0	0	0	0	0	0	0	0	0	0	0	0		7
		6		0.216722	0.386894	0.281552	0.171542	0.0891098	0.0398518	0.0153939	0.00512604	0.00146228	0.000353324	7.1107e-05	1.15907e-05	1.46835e-06	1.31638e-07	7.08678e-09	0	0	0	0	0	0	0	0	0	0	0	0	0	0	0	0	0	0	0	0	0		6
		5		0.591631	1.0425	0.742512	0.444069	0.228254	0.102044	0.0398518	0.0135852	0.0040232	0.00102665	0.000222922	4.04766e-05	5.97399e-06	6.88604e-07	5.64164e-08	2.83471e-09	0	0	0	0	0	0	0	0	0	0	0	0	0	0	0	0	0	0	0	0		5
		4		1.5073	2.59065	1.77763	1.02864	0.516641	0.228254	0.0891098	0.0307179	0.00931135	0.00246459	0.000564196	0.000110203	1.80467e-05	2.40763e-06	2.52004e-07	1.88055e-08	8.85847e-10	0	0	0	0	0	0	0	0	0	0	0	0	0	0	0	0	0	0	0		4
		3		3.6583	5.99035	3.86652	2.12539	1.02864	0.444069	0.171542	0.0591843	0.0181498	0.00491428	0.00116468	0.000239076	4.19059e-05	6.16389e-06	7.38937e-07	6.97996e-08	4.70136e-09	2.08435e-10	0	0	0	0	0	0	0	0	0	0	0	0	0	0	0	0	0	0		3
		2		8.72115	12.9409	7.57508	3.86652	1.77763	0.742512	0.281552	0.0964575	0.0296626	0.00812631	0.00196676	0.000416413	7.62747e-05	1.19077e-05	1.55788e-06	1.65653e-07	1.39342e-08	8.29652e-10	3.47391e-11	0	0	0	0	0	0	0	0	0	0	0	0	0	0	0	0	0		2
		1		21.3975	25.7248	12.9409	5.99035	2.59065	1.0425	0.386894	0.131153	0.0402326	0.0110689	0.00270666	0.0005828	0.000109324	1.76588e-05	2.41637e-06	2.75659e-07	2.53042e-08	1.84367e-09	9.21836e-11	3.65675e-12	0	0	0	0	0	0	0	0	0	0	0	0	0	0	0	0		1
		0		13.7048	21.3975	8.72115	3.6583	1.5073	0.591631	0.216722	0.0729903	0.0223365	0.00614793	0.00150768	0.000326267	6.16849e-05	1.00657e-05	1.39977e-06	1.62529e-07	1.55238e-08	1.15636e-09	6.84809e-11	2.42588e-12	9.14187e-14	0	0	0	0	0	0	0	0	0	0	0	0	0	0	0		0
				0	1	2	3	4	5	6	7	8	9	10	11	12	13	14	15	16	17	18	19	20	21	22	23	24	25	26	27	28	29	30	31	32	33	34	35
CALCULATE THE DISTANCE OF EACH SEEDED CELL FROM THE CENTRAL CELL
		It there is only one trap on the whole map, it must be in the central cell
				0	1	2	3	4	5	6	7	8	9	10	11	12	13	14	15	16	17	18	19	20	21	22	23	24	25	26	27	28	29	30	31	32	33	34	35
			Km	0	0.5	1	1.5	2	2.5	3	3.5	4	4.5	5	5.5	6	6.5	7	7.5	8	8.5	9	9.5	10	10.5	11	11.5	12	12.5	13	13.5	14	14.5	15	15.5	16	16.5	17	17.5
		35	17.5	17.5	17.5071	17.5285	17.5642	17.6139	17.6777	17.7553	17.8466	17.9513	18.0693	18.2003	18.3439	18.5	18.6682	18.8481	19.0394	19.2419	19.4551	19.6787	19.9123	20.1556	20.4083	20.67	20.9404	21.2191	21.5058	21.8002	22.102	22.4109	22.7266	23.0489	23.3773	23.7118	24.052	24.3977	24.7487		35
		34	17	17	17.0074	17.0294	17.066	17.1172	17.1828	17.2627	17.3566	17.4642	17.5855	17.72	17.8676	18.0278	18.2003	18.3848	18.5809	18.7883	19.0066	19.2354	19.4743	19.7231	19.9812	20.2485	20.5244	20.8087	21.1009	21.4009	21.7083	22.0227	22.3439	22.6716	23.0054	23.3452	23.6907	24.0416	24.3977		34
		33	16.5	16.5	16.5076	16.5303	16.568	16.6208	16.6883	16.7705	16.8671	16.9779	17.1026	17.2409	17.3925	17.557	17.7341	17.9234	18.1246	18.3371	18.5607	18.7949	19.0394	19.2938	19.5576	19.8305	20.1122	20.4022	20.7002	21.006	21.319	21.6391	21.9659	22.2991	22.6385	22.9837	23.3345	23.6907	24.052		33
		32	16	16	16.0078	16.0312	16.0702	16.1245	16.1941	16.2788	16.3783	16.4924	16.6208	16.7631	16.9189	17.088	17.2699	17.4642	17.6706	17.8885	18.1177	18.3576	18.6078	18.868	19.1377	19.4165	19.7041	20	20.3039	20.6155	20.9344	21.2603	21.5928	21.9317	22.2767	22.6274	22.9837	23.3452	23.7118		32
		31	15.5	15.5	15.5081	15.5322	15.5724	15.6285	15.7003	15.7877	15.8902	16.0078	16.14	16.2865	16.4469	16.6208	16.8077	17.0074	17.2192	17.4428	17.6777	17.9234	18.1797	18.4459	18.7216	19.0066	19.3003	19.6023	19.9123	20.2299	20.5548	20.8866	21.225	21.5697	21.9203	22.2767	22.6385	23.0054	23.3773		31
		30	15	15	15.0083	15.0333	15.0748	15.1327	15.2069	15.2971	15.4029	15.5242	15.6605	15.8114	15.9765	16.1555	16.3478	16.5529	16.7705	17	17.2409	17.4929	17.7553	18.0278	18.3098	18.6011	18.9011	19.2094	19.5256	19.8494	20.1804	20.5183	20.8626	21.2132	21.5697	21.9317	22.2991	22.6716	23.0489		30
		29	14.5	14.5	14.5086	14.5344	14.5774	14.6373	14.7139	14.8071	14.9164	15.0416	15.1822	15.3379	15.5081	15.6924	15.8902	16.1012	16.3248	16.5605	16.8077	17.066	17.3349	17.6139	17.9025	18.2003	18.5068	18.8215	19.1442	19.4743	19.8116	20.1556	20.5061	20.8626	21.225	21.5928	21.9659	22.3439	22.7266		29
		28	14	14	14.0089	14.0357	14.0801	14.1421	14.2215	14.3178	14.4309	14.5602	14.7054	14.8661	15.0416	15.2315	15.4353	15.6525	15.8824	16.1245	16.3783	16.6433	16.9189	17.2047	17.5	17.8045	18.1177	18.4391	18.7683	19.105	19.4487	19.799	20.1556	20.5183	20.8866	21.2603	21.6391	22.0227	22.4109		28
		27	13.5	13.5	13.5093	13.537	13.5831	13.6473	13.7295	13.8293	13.9463	14.0801	14.2302	14.3962	14.5774	14.7733	14.9833	15.2069	15.4434	15.6924	15.9531	16.225	16.5076	16.8003	17.1026	17.4141	17.7341	18.0624	18.3984	18.7417	19.0919	19.4487	19.8116	20.1804	20.5548	20.9344	21.319	21.7083	22.102		27
		26	13	13	13.0096	13.0384	13.0863	13.1529	13.2382	13.3417	13.4629	13.6015	13.7568	13.9284	14.1156	14.3178	14.5344	14.7648	15.0083	15.2643	15.5322	15.8114	16.1012	16.4012	16.7108	17.0294	17.3566	17.6918	18.0347	18.3848	18.7417	19.105	19.4743	19.8494	20.2299	20.6155	21.006	21.4009	21.8002		26
		25	12.5	12.5	12.51	12.5399	12.5897	12.659	12.7475	12.855	12.9808	13.1244	13.2853	13.4629	13.6565	13.8654	14.089	14.3265	14.5774	14.8408	15.1162	15.4029	15.7003	16.0078	16.3248	16.6508	16.9853	17.3277	17.6777	18.0347	18.3984	18.7683	19.1442	19.5256	19.9123	20.3039	20.7002	21.1009	21.5058		25
		24	12	12	12.0104	12.0416	12.0934	12.1655	12.2577	12.3693	12.5	12.6491	12.816	13	13.2004	13.4164	13.6473	13.8924	14.151	14.4222	14.7054	15	15.3052	15.6205	15.9452	16.2788	16.6208	16.9706	17.3277	17.6918	18.0624	18.4391	18.8215	19.2094	19.6023	20	20.4022	20.8087	21.2191		24
		23	11.5	11.5	11.5109	11.5434	11.5974	11.6726	11.7686	11.8849	12.0208	12.1758	12.3491	12.5399	12.7475	12.9711	13.2098	13.4629	13.7295	14.0089	14.3003	14.6031	14.9164	15.2398	15.5724	15.9138	16.2635	16.6208	16.9853	17.3566	17.7341	18.1177	18.5068	18.9011	19.3003	19.7041	20.1122	20.5244	20.9404		23
		22	11	11	11.0114	11.0454	11.1018	11.1803	11.2805	11.4018	11.5434	11.7047	11.8849	12.083	12.2984	12.53	12.7769	13.0384	13.3135	13.6015	13.9014	14.2127	14.5344	14.8661	15.2069	15.5563	15.9138	16.2788	16.6508	17.0294	17.4141	17.8045	18.2003	18.6011	19.0066	19.4165	19.8305	20.2485	20.67		22
		21	10.5	10.5	10.5119	10.5475	10.6066	10.6888	10.7935	10.9202	11.068	11.2361	11.4237	11.6297	11.8533	12.0934	12.3491	12.6194	12.9035	13.2004	13.5093	13.8293	14.1598	14.5	14.8492	15.2069	15.5724	15.9452	16.3248	16.7108	17.1026	17.5	17.9025	18.3098	18.7216	19.1377	19.5576	19.9812	20.4083		21
		20	10	10	10.0125	10.0499	10.1119	10.198	10.3078	10.4403	10.5948	10.7703	10.9659	11.1803	11.4127	11.6619	11.9269	12.2066	12.5	12.8062	13.1244	13.4536	13.7931	14.1421	14.5	14.8661	15.2398	15.6205	16.0078	16.4012	16.8003	17.2047	17.6139	18.0278	18.4459	18.868	19.2938	19.7231	20.1556		20
		19	9.5	9.5	9.51315	9.55249	9.61769	9.70824	9.82344	9.96243	10.1242	10.3078	10.5119	10.7355	10.9772	11.2361	11.5109	11.8004	12.1037	12.4197	12.7475	13.0863	13.435	13.7931	14.1598	14.5344	14.9164	15.3052	15.7003	16.1012	16.5076	16.9189	17.3349	17.7553	18.1797	18.6078	19.0394	19.4743	19.9123		19
		18	9	9	9.01388	9.05539	9.12414	9.21954	9.34077	9.48683	9.6566	9.84886	10.0623	10.2956	10.5475	10.8167	11.1018	11.4018	11.7154	12.0416	12.3794	12.7279	13.0863	13.4536	13.8293	14.2127	14.6031	15	15.4029	15.8114	16.225	16.6433	17.066	17.4929	17.9234	18.3576	18.7949	19.2354	19.6787		18
		17	8.5	8.5	8.51469	8.55862	8.63134	8.73212	8.86002	9.01388	9.19239	9.39415	9.61769	9.86154	10.1242	10.4043	10.7005	11.0114	11.3358	11.6726	12.0208	12.3794	12.7475	13.1244	13.5093	13.9014	14.3003	14.7054	15.1162	15.5322	15.9531	16.3783	16.8077	17.2409	17.6777	18.1177	18.5607	19.0066	19.4551		17
		16	8	8	8.01561	8.06226	8.13941	8.24621	8.38153	8.544	8.73212	8.94427	9.17878	9.43398	9.70824	10	10.3078	10.6301	10.9659	11.3137	11.6726	12.0416	12.4197	12.8062	13.2004	13.6015	14.0089	14.4222	14.8408	15.2643	15.6924	16.1245	16.5605	17	17.4428	17.8885	18.3371	18.7883	19.2419		16
		15	7.5	7.5	7.51665	7.56637	7.64853	7.76209	7.90569	8.07775	8.27647	8.5	8.74643	9.01388	9.30054	9.60469	9.92472	10.2591	10.6066	10.9659	11.3358	11.7154	12.1037	12.5	12.9035	13.3135	13.7295	14.151	14.5774	15.0083	15.4434	15.8824	16.3248	16.7705	17.2192	17.6706	18.1246	18.5809	19.0394		15
		14	7	7	7.01783	7.07107	7.15891	7.28011	7.43303	7.61577	7.82624	8.06226	8.32166	8.60233	8.90225	9.21954	9.55249	9.89949	10.2591	10.6301	11.0114	11.4018	11.8004	12.2066	12.6194	13.0384	13.4629	13.8924	14.3265	14.7648	15.2069	15.6525	16.1012	16.5529	17.0074	17.4642	17.9234	18.3848	18.8481		14
		13	6.5	6.5	6.5192	6.57647	6.67083	6.80074	6.96419	7.15891	7.38241	7.63217	7.90569	8.20061	8.51469	8.8459	9.19239	9.55249	9.92472	10.3078	10.7005	11.1018	11.5109	11.9269	12.3491	12.7769	13.2098	13.6473	14.089	14.5344	14.9833	15.4353	15.8902	16.3478	16.8077	17.2699	17.7341	18.2003	18.6682		13
		12	6	6	6.0208	6.08276	6.18466	6.32456	6.5	6.7082	6.94622	7.2111	7.5	7.81025	8.13941	8.48528	8.8459	9.21954	9.60469	10	10.4043	10.8167	11.2361	11.6619	12.0934	12.53	12.9711	13.4164	13.8654	14.3178	14.7733	15.2315	15.6924	16.1555	16.6208	17.088	17.557	18.0278	18.5		12
		11	5.5	5.5	5.52268	5.59017	5.70088	5.85235	6.04152	6.26498	6.5192	6.80074	7.10634	7.43303	7.77817	8.13941	8.51469	8.90225	9.30054	9.70824	10.1242	10.5475	10.9772	11.4127	11.8533	12.2984	12.7475	13.2004	13.6565	14.1156	14.5774	15.0416	15.5081	15.9765	16.4469	16.9189	17.3925	17.8676	18.3439		11
		10	5	5	5.02494	5.09902	5.22015	5.38516	5.59017	5.83095	6.10328	6.40312	6.72681	7.07107	7.43303	7.81025	8.20061	8.60233	9.01388	9.43398	9.86154	10.2956	10.7355	11.1803	11.6297	12.083	12.5399	13	13.4629	13.9284	14.3962	14.8661	15.3379	15.8114	16.2865	16.7631	17.2409	17.72	18.2003		10
		9	4.5	4.5	4.52769	4.60977	4.74342	4.92443	5.14782	5.40833	5.70088	6.0208	6.36396	6.72681	7.10634	7.5	7.90569	8.32166	8.74643	9.17878	9.61769	10.0623	10.5119	10.9659	11.4237	11.8849	12.3491	12.816	13.2853	13.7568	14.2302	14.7054	15.1822	15.6605	16.14	16.6208	17.1026	17.5855	18.0693		9
		8	4	4	4.03113	4.12311	4.272	4.47214	4.71699	5	5.31507	5.65685	6.0208	6.40312	6.80074	7.2111	7.63217	8.06226	8.5	8.94427	9.39415	9.84886	10.3078	10.7703	11.2361	11.7047	12.1758	12.6491	13.1244	13.6015	14.0801	14.5602	15.0416	15.5242	16.0078	16.4924	16.9779	17.4642	17.9513		8
		7	3.5	3.5	3.53553	3.64005	3.80789	4.03113	4.30116	4.60977	4.94975	5.31507	5.70088	6.10328	6.5192	6.94622	7.38241	7.82624	8.27647	8.73212	9.19239	9.6566	10.1242	10.5948	11.068	11.5434	12.0208	12.5	12.9808	13.4629	13.9463	14.4309	14.9164	15.4029	15.8902	16.3783	16.8671	17.3566	17.8466		7
		6	3	3	3.04138	3.16228	3.3541	3.60555	3.90512	4.24264	4.60977	5	5.40833	5.83095	6.26498	6.7082	7.15891	7.61577	8.07775	8.544	9.01388	9.48683	9.96243	10.4403	10.9202	11.4018	11.8849	12.3693	12.855	13.3417	13.8293	14.3178	14.8071	15.2971	15.7877	16.2788	16.7705	17.2627	17.7553		6
		5	2.5	2.5	2.54951	2.69258	2.91548	3.20156	3.53553	3.90512	4.30116	4.71699	5.14782	5.59017	6.04152	6.5	6.96419	7.43303	7.90569	8.38153	8.86002	9.34077	9.82344	10.3078	10.7935	11.2805	11.7686	12.2577	12.7475	13.2382	13.7295	14.2215	14.7139	15.2069	15.7003	16.1941	16.6883	17.1828	17.6777		5
		4	2	2	2.06155	2.23607	2.5	2.82843	3.20156	3.60555	4.03113	4.47214	4.92443	5.38516	5.85235	6.32456	6.80074	7.28011	7.76209	8.24621	8.73212	9.21954	9.70824	10.198	10.6888	11.1803	11.6726	12.1655	12.659	13.1529	13.6473	14.1421	14.6373	15.1327	15.6285	16.1245	16.6208	17.1172	17.6139		4
		3	1.5	1.5	1.58114	1.80278	2.12132	2.5	2.91548	3.3541	3.80789	4.272	4.74342	5.22015	5.70088	6.18466	6.67083	7.15891	7.64853	8.13941	8.63134	9.12414	9.61769	10.1119	10.6066	11.1018	11.5974	12.0934	12.5897	13.0863	13.5831	14.0801	14.5774	15.0748	15.5724	16.0702	16.568	17.066	17.5642		3
		2	1	1	1.11803	1.41421	1.80278	2.23607	2.69258	3.16228	3.64005	4.12311	4.60977	5.09902	5.59017	6.08276	6.57647	7.07107	7.56637	8.06226	8.55862	9.05539	9.55249	10.0499	10.5475	11.0454	11.5434	12.0416	12.5399	13.0384	13.537	14.0357	14.5344	15.0333	15.5322	16.0312	16.5303	17.0294	17.5285		2
		1	0.5	0.5	0.707107	1.11803	1.58114	2.06155	2.54951	3.04138	3.53553	4.03113	4.52769	5.02494	5.52268	6.0208	6.5192	7.01783	7.51665	8.01561	8.51469	9.01388	9.51315	10.0125	10.5119	11.0114	11.5109	12.0104	12.51	13.0096	13.5093	14.0089	14.5086	15.0083	15.5081	16.0078	16.5076	17.0074	17.5071		1
		0	0	0	0.5	1	1.5	2	2.5	3	3.5	4	4.5	5	5.5	6	6.5	7	7.5	8	8.5	9	9.5	10	10.5	11	11.5	12	12.5	13	13.5	14	14.5	15	15.5	16	16.5	17	17.5		0
				0	1	2	3	4	5	6	7	8	9	10	11	12	13	14	15	16	17	18	19	20	21	22	23	24	25	26	27	28	29	30	31	32	33	34	35
CATCHES FROM CELLS WITHIN SELECTED DISTANCE FROM THE CENTRAL CELL
		Selection
		Selected distance, in km					17.5	SelectedDistanceFromCentre
		Catches from cells of selected distance from central cell
				0	1	2	3	4	5	6	7	8	9	10	11	12	13	14	15	16	17	18	19	20	21	22	23	24	25	26	27	28	29	30	31	32	33	34	35
			Km	0	0.5	1	1.5	2	2.5	3	3.5	4	4.5	5	5.5	6	6.5	7	7.5	8	8.5	9	9.5	10	10.5	11	11.5	12	12.5	13	13.5	14	14.5	15	15.5	16	16.5	17	17.5
		35	17.5	0																																					35
		34	17	0	0	0	0	0	0	0	0	0																													34
		33	16.5	0	0	0	0	0	0	0	0	0	0	0	0																										33
		32	16	0	0	0	0	0	0	0	0	0	0	0	0	0	0	0																							32
		31	15.5	0	0	0	0	0	0	0	0	0	0	0	0	0	0	0	0	0																					31
		30	15	0	0	0	0	0	0	0	0	0	0	0	0	0	0	0	0	0	0	0																			30
		29	14.5	0	0	0	0	0	0	0	0	0	0	0	0	0	0	0	0	0	0	0	0																		29
		28	14	0	0	0	0	0	0	0	0	0	0	0	0	0	0	0	0	0	0	0	0	0	0																28
		27	13.5	0	0	0	0	0	0	0	0	0	0	0	0	0	0	0	0	0	0	0	0	0	0	0															27
		26	13	0	0	0	0	0	0	0	0	0	0	0	0	0	0	0	0	0	0	0	0	0	0	0	0														26
		25	12.5	0	0	0	0	0	0	0	0	0	0	0	0	0	0	0	0	0	0	0	0	0	0	0	0	0													25
		24	12	0	0	0	0	0	0	0	0	0	0	0	0	0	0	0	0	0	0	0	0	0	0	0	0	0	0												24
		23	11.5	0	0	0	0	0	0	0	0	0	0	0	0	0	0	0	0	0	0	0	0	0	0	0	0	0	0	0											23
		22	11	0	0	0	0	0	0	0	0	0	0	0	0	0	0	0	0	0	0	0	0	0	0	0	0	0	0	0	0										22
		21	10.5	0	0	0	0	0	0	0	0	0	0	0	0	0	0	0	0	0	0	0	0	0	0	0	0	0	0	0	0	0									21
		20	10	9.14187e-14	0	0	0	0	0	0	0	0	0	0	0	0	0	0	0	0	0	0	0	0	0	0	0	0	0	0	0	0									20
		19	9.5	2.42588e-12	3.65675e-12	0	0	0	0	0	0	0	0	0	0	0	0	0	0	0	0	0	0	0	0	0	0	0	0	0	0	0	0								19
		18	9	6.84809e-11	9.21836e-11	3.47391e-11	0	0	0	0	0	0	0	0	0	0	0	0	0	0	0	0	0	0	0	0	0	0	0	0	0	0	0	0							18
		17	8.5	1.15636e-09	1.84367e-09	8.29652e-10	2.08435e-10	0	0	0	0	0	0	0	0	0	0	0	0	0	0	0	0	0	0	0	0	0	0	0	0	0	0	0							17
		16	8	1.55238e-08	2.53042e-08	1.39342e-08	4.70136e-09	8.85847e-10	0	0	0	0	0	0	0	0	0	0	0	0	0	0	0	0	0	0	0	0	0	0	0	0	0	0	0						16
		15	7.5	1.62529e-07	2.75659e-07	1.65653e-07	6.97996e-08	1.88055e-08	2.83471e-09	0	0	0	0	0	0	0	0	0	0	0	0	0	0	0	0	0	0	0	0	0	0	0	0	0	0						15
		14	7	1.39977e-06	2.41637e-06	1.55788e-06	7.38937e-07	2.52004e-07	5.64164e-08	7.08678e-09	0	0	0	0	0	0	0	0	0	0	0	0	0	0	0	0	0	0	0	0	0	0	0	0	0	0					14
		13	6.5	1.00657e-05	1.76588e-05	1.19077e-05	6.16389e-06	2.40763e-06	6.88604e-07	1.31638e-07	1.41736e-08	0	0	0	0	0	0	0	0	0	0	0	0	0	0	0	0	0	0	0	0	0	0	0	0	0					13
		12	6	6.16849e-05	0.000109324	7.62747e-05	4.19059e-05	1.80467e-05	5.97399e-06	1.46835e-06	2.44471e-07	2.3032e-08	0	0	0	0	0	0	0	0	0	0	0	0	0	0	0	0	0	0	0	0	0	0	0	0					12
		11	5.5	0.000326267	0.0005828	0.000416413	0.000239076	0.000110203	4.04766e-05	1.15907e-05	2.49187e-06	3.66706e-07	3.07094e-08	0	0	0	0	0	0	0	0	0	0	0	0	0	0	0	0	0	0	0	0	0	0	0	0				11
		10	5	0.00150768	0.00270666	0.00196676	0.00116468	0.000564196	0.000222922	7.1107e-05	1.78821e-05	3.40712e-06	4.48197e-07	3.37803e-08	0	0	0	0	0	0	0	0	0	0	0	0	0	0	0	0	0	0	0	0	0	0	0				10
		9	4.5	0.00614793	0.0110689	0.00812631	0.00491428	0.00246459	0.00102665	0.000353324	9.9206e-05	2.21591e-05	3.77887e-06	4.48197e-07	3.07094e-08	0	0	0	0	0	0	0	0	0	0	0	0	0	0	0	0	0	0	0	0	0	0				9
		8	4	0.0223365	0.0402326	0.0296626	0.0181498	0.00931135	0.0040232	0.00146228	0.000443665	0.000110763	2.21591e-05	3.40712e-06	3.66706e-07	2.3032e-08	0	0	0	0	0	0	0	0	0	0	0	0	0	0	0	0	0	0	0	0	0	0			8
		7	3.5	0.0729903	0.131153	0.0964575	0.0591843	0.0307179	0.0135852	0.00512604	0.0016438	0.000443665	9.9206e-05	1.78821e-05	2.49187e-06	2.44471e-07	1.41736e-08	0	0	0	0	0	0	0	0	0	0	0	0	0	0	0	0	0	0	0	0	0			7
		6	3	0.216722	0.386894	0.281552	0.171542	0.0891098	0.0398518	0.0153939	0.00512604	0.00146228	0.000353324	7.1107e-05	1.15907e-05	1.46835e-06	1.31638e-07	7.08678e-09	0	0	0	0	0	0	0	0	0	0	0	0	0	0	0	0	0	0	0	0			6
		5	2.5	0.591631	1.0425	0.742512	0.444069	0.228254	0.102044	0.0398518	0.0135852	0.0040232	0.00102665	0.000222922	4.04766e-05	5.97399e-06	6.88604e-07	5.64164e-08	2.83471e-09	0	0	0	0	0	0	0	0	0	0	0	0	0	0	0	0	0	0	0			5
		4	2	1.5073	2.59065	1.77763	1.02864	0.516641	0.228254	0.0891098	0.0307179	0.00931135	0.00246459	0.000564196	0.000110203	1.80467e-05	2.40763e-06	2.52004e-07	1.88055e-08	8.85847e-10	0	0	0	0	0	0	0	0	0	0	0	0	0	0	0	0	0	0			4
		3	1.5	3.6583	5.99035	3.86652	2.12539	1.02864	0.444069	0.171542	0.0591843	0.0181498	0.00491428	0.00116468	0.000239076	4.19059e-05	6.16389e-06	7.38937e-07	6.97996e-08	4.70136e-09	2.08435e-10	0	0	0	0	0	0	0	0	0	0	0	0	0	0	0	0	0			3
		2	1	8.72115	12.9409	7.57508	3.86652	1.77763	0.742512	0.281552	0.0964575	0.0296626	0.00812631	0.00196676	0.000416413	7.62747e-05	1.19077e-05	1.55788e-06	1.65653e-07	1.39342e-08	8.29652e-10	3.47391e-11	0	0	0	0	0	0	0	0	0	0	0	0	0	0	0	0			2
		1	0.5	21.3975	25.7248	12.9409	5.99035	2.59065	1.0425	0.386894	0.131153	0.0402326	0.0110689	0.00270666	0.0005828	0.000109324	1.76588e-05	2.41637e-06	2.75659e-07	2.53042e-08	1.84367e-09	9.21836e-11	3.65675e-12	0	0	0	0	0	0	0	0	0	0	0	0	0	0	0			1
		0	0	13.7048	21.3975	8.72115	3.6583	1.5073	0.591631	0.216722	0.0729903	0.0223365	0.00614793	0.00150768	0.000326267	6.16849e-05	1.00657e-05	1.39977e-06	1.62529e-07	1.55238e-08	1.15636e-09	6.84809e-11	2.42588e-12	9.14187e-14	0	0	0	0	0	0	0	0	0	0	0	0	0	0	0		0
				0	1	2	3	4	5	6	7	8	9	10	11	12	13	14	15	16	17	18	19	20	21	22	23	24	25	26	27	28	29	30	31	32	33	34	35
		Catch from within selected distance and area
		Total catch from within the selected distance							186.352		CatchAtDistFromCentre
		Area in sqkm within the selected distance							948.25		AreaSampledFromCentre
																							<<<<	OutputsArea
OUTPUTS FOR SAMPLED AREA
		Suggestion for saving the results of a run
		Copy this sheet to a new book, and then copy the sheet in that book and paste its values there. Finally remove all unwanted parts of the pasted sheet
		Data for various distances from central cell
		DistancesToConsiderFromCentre													% catch vs area in sqkm
		Selected distance in		Selected distance in:				Area within the distance in sqkm		Total catch within the distance		% of catch from within the distance
				km		Dsplacements per run
		cell widths
		0		0		0		0		0		0
		1		0.5		0.283588		1.25		56.4999		30.3189
		2		1		0.567176		3.25		99.667		53.4832
		3		1.5		0.850764		7.25		140.44		75.363
		4		2		1.13435		12.25		163.169		87.5595
		5		2.5		1.41794		20.25		177.271		95.1272
		6		3		1.70153		27.75		182.679		98.0293
		7		3.5		1.98512		36.25		184.962		99.2541
		8		4		2.2687		47.75		185.94		99.7791
		9		4.5		2.55229		61.25		186.251		99.946
		10		5		2.83588		76.75		186.33		99.9884
		11		5.5		3.11947		91.25		186.347		99.9976
		12		6		3.40306		106.75		186.351		99.9996
		13		6.5		3.68665		128.25		186.352		99.9999
		14		7		3.97023		148.75		186.352		100
		15		7.5		4.25382		172.25		186.352		100
		16		8		4.53741		193.75		186.352		100
		17		8.5		4.821		219.25		186.352		100			% catch vs distance in mean net movement per run, for rule of thumb
		18		9		5.10459		245.75		186.352		100
		19		9.5		5.38817		275.25		186.352		100
		20		10		5.67176		306.75		186.352		100
		21		10.5		5.95535		335.25		186.352		100
		22		11		6.23894		370.75		186.352		100
		23		11.5		6.52253		404.25		186.352		100
		24		12		6.80611		438.75		186.352		100
		25		12.5		7.0897		480.25		186.352		100
		26		13		7.37329		519.75		186.352		100
		27		13.5		7.65688		561.25		186.352		100
		28		14		7.94047		601.75		186.352		100
		29		14.5		8.22405		645.25		186.352		100
		30		15		8.50764		692.75		186.352		100
		31		15.5		8.79123		737.25		186.352		100
		32		16		9.07482		788.75		186.352		100
		33		16.5		9.35841		838.25		186.352		100
		34		17		9.64199		891.75		186.352		100
		35		17.5		9.92558		948.25		186.352		100
		Data from Stages 1 and 2
		Pasted data								ImportsFromStage2
		From Stage 1										Trap location, from Stage 2
		Iterations to run							20			The map below covers the central 11 x 11 cell block
		Cell evacuation rate							0.79			Row						Column No.
		Go one way (of four)							0.1975			No.	5	4	3	2	1	0	1	2	3	4	5
		Mean movement per hop						metres	395			5
		Cell width = length						metres	500			4
								km	0.5			3
		Mean movement in run						metres	1763.12			2
								km	1.76312			1
		From Stage 2										0						T
		Daily catching efficiency							0.1			1
		Overall survival rate							0.97			2
		Total traps in whole area							1			3
		Total catch, whole area, whole run							186.352			4
		Mean catch per single trap per day							9.31759			5
		CONTROL PANEL								TRANSFERS
END OF SHEET

## Sheet: LinMod-S1-Disperse
Linear Model - Stage 1: net dispersal in trapping period
	INPUTS												IMMEDIATE CONSEQUENCES OF INPUTS
	Iterations to run												Mobility
		Max = 20, Min = 4					30		ItersToRun					Stay in cell, for 2 dimensions					0.605		Stay
	Cell evacuation rate													Go one way (of two)					0.1975		GoOneWay
		Proportion leaving per hop					0.395							Daily step length, m					197.5
	Cell width												Cell width
		Metres, width = length					500		CellWidth					In km					0.5
	CHECKS ON INPUTS
		NB. The programme will not run if any BooBoo is uncorrected
		Checked item					Status									Corrective action required
		Iterations to run						OK	None
		Cell evacuation rate						OK	None
		Cell width						OK	None
		Is a BooBoo present on this sheet?						No	IsBooBooPresent
	CONTROL PANEL FOR RUN								TRANSFERS
	Buttons to execute the macros
	Start		No	Start	Unlocked
	Hops so far			0		ItersSoFar
DISTRIBUTION AFTER MOVEMENT IN THIS ITERATION
	Numbers are picked up by cell formulae from the next map down, and movement then calculated
	All cells are zero before the start, ie, prior to releases of "marked" flies
		Row	Column No. (Row and column numbers are the orthoganal distance between the centre of the cells and the centre of the cell of origin)
		No.	-1	0	1	2	3	4	5	6	7	8	9	10	11	12	13	14	15	16	17	18	19	20	21	22	23	24	25	26	27	28	29	30	31
		0		0	0	0	0	0	0	0	0	0	0	0	0	0	0	0	0	0	0	0	0	0	0	0	0	0	0	0	0	0	0	0		0
RECORD OF THE ABOVE DISTRIBUTION
		Row	Column No.
		No.	-1	0	1	2	3	4	5	6	7	8	9	10	11	12	13	14	15	16	17	18	19	20	21	22	23	24	25	26	27	28	29	30	31
		0	0	100	0	0	0	0	0	0	0	0	0	0	0	0	0	0	0	0	0	0	0	0	0	0	0	0	0	0	0	0	0	0	0	0
		Total flies:				In right side		50
						Both sides		100
		Mean displacemt:				Km		Wait		MeanDispCopy
						Metres		Wait
DISTANCE VS NUMBER OF FLIES PER CELL
	Data for graph					DistVsNumCopy
		km		0	0.5	1	1.5	2	2.5	3	3.5	4	4.5	5	5.5	6	6.5	7	7.5	8	8.5	9	9.5	10	10.5	11	11.5	12	12.5	13	13.5	14	14.5	15
		Numbers		0	0	0	0	0	0	0	0	0	0	0	0	0	0	0	0	0	0	0	0	0	0	0	0	0	0	0	0	0	0	0
		CHECK EACH ITERATION
		Run iterations of this sheet one at a time
								Iterations		0
		Check that flies are not created or destroyed (valid to 30 iterations)
			Total on whole map					0
								Should be 100
																<<<<	OutputsRow
PASTED OUTPUTS OF CURRENT RUN
	These outputs refer to the following inputs
		Iterations (days) to run					30
		Cell width, in metres					500
		Cell evacuation rate, per day					0.395
	Mean net movement from centre of cell of origin
		From above maps :
		Movement km			2.72902		MeanDispPaste
		Movement m			2729.02
	Density at various distances, in km from the origin																		TRANSFERS
		Measured along along the line of habtat from the point of origin
																			Exports to Stage 2			ExportsToStage2
																			Iterations to run			30
																			Cell evacuatuin rate			0.395
																			Stay in cell			0.605
																			Go one way (of four)			0.1975
																			Daily step length, m			197.5
																			Cell width		metres	500
																					km	0.5
																			Mean		metres	2729.02
																			movement		km	2.72902
		Data for graph				DistVsNumPaste
		km		0	0.5	1	1.5	2	2.5	3	3.5	4	4.5	5	5.5	6	6.5	7	7.5	8	8.5	9	9.5	10	10.5	11	11.5	12	12.5	13	13.5	14	14.5	15
		Numbers		11.5672	11.0927	9.78239	7.93202	5.91214	4.0492	2.54711	1.47067	0.77882	0.377932	0.167865	0.0681555	0.0252552	0.00852521	0.00261583	0.000727685	0.000182971	4.1434e-05	8.41407e-06	1.52441e-06	2.44884e-07	3.46183e-08	4.26676e-09	4.53163e-10	4.08545e-11	3.06474e-12	1.86109e-13	8.7884e-15	3.02732e-16	6.76585e-18	7.36229e-20
END OF SHEET

## Sheet: LinMod-S2-MoveToTrap
Linear Model - Stage 2: flies move to trap(s) from all parts
of the sampled linear habitat and can get trapped
	DATA PASTED FROM STAGE 1											ImportsFromStage1		Column letters references to use for trap location
		Iterations tper run						30		ItersToRun				O	P	Q	R	S	T	U	V	W
		Cell evacuation rate, for 2D model						0.395
		Stay in cell						0.605		Stay1DR
		Go one way (of two)						0.1975		GoOneWay
		Mean movement per hop					metres	197.5
		Cell width = length					metres	500		CellWidth
							km	0.5
		Mean movement in run					metres	2729.02
							km	2.72902
	INPUTS FOR STAGE 2																																		Column numbers for population to seed in cells of possible origin
		Cells with traps												Cells with traps																					Column numbers of traps
		Catching efficiency per day						0.1		CatchEfficiency					Traps can occur only in the central 11 x !1 cell block in the middle of the map
		Natural death rate (= birth rate) per day						0.03		NatDeathRate					That central block is shown below																															Map to allow count of all traps in all four quadrants
		Imposed death rate per day						0		ImpDeathRate					Enter T in the cell(s) with a trap. Deal only with the yellow-shaded section																				Col				Column No.								5	4	3
															T, for trap, will be entered automatically in the other cells, if pertinent																				No.	5	4	3	2	1	0					0
															Such automatic entries assume that traps will be placed synetrically																				0						0
																										TrapLocationCopy																				Total traps
	CONSEQUENCES OF INPUTS														Row						Column No.																				MaxColFromCentre					Whole area			1
		Natural survival rate per day						0.97		SurvRate					No.	5	4	3	2	1	0	1	2	3	4	5									Max column number in above map						0								TotalTraps
		Daily births per cell per day						3		Births					0						T														Max column number for seeding						30
																																									MaxColToSeed
	CHECKS ON INPUTS
		NB. The programme will not run if any BooBoo is uncorrected
		Checked item					Status									Corrective action required
		Catching efficiency						OK	None
		Natural death rate						OK	None
		Imposed death rate						OK	None
		Is a BooBoo present on this sheet?						No	IsBooBooPresent
	CONTROL PANEL FOR RUN								TRANSFERS
	Buttons to execute the macros
	Start		No	Start	Unlocked
	Hops so far			0		ItersSoFar
POPULATION TO SEED IN CELLS OF POSSIBLE ORIGIN
		The map below shows a half of the whole map. Since the cells of row 0 or column 0 are shared between quadrants, the seeded flies in each of these cells are reduced to indicate the number in the quadrant shown
		If a cell is blank it is out of range of the trap(s), ie, any flies that the cell would have contained could not have arrived at the trap(s) in the chosen number of iterations to run
		The cells with numbers might be in range of the trap(s), but some might not. It is too stressful to find formulae that exclude the latter class of cells																																							CellsToConsider
				0	1	2	3	4	5	6	7	8	9	10	11	12	13	14	15	16	17	18	19	20	21	22	23	24	25	26	27	28	29	30	31	32	33	34	35
																																													Check offests
		0		100	100	100	100	100	100	100	100	100	100	100	100	100	100	100	100	100	100	100	100	100	100	100	100	100	100	100	100	100	100	100							0			0		0
																																												1		1
				0	1	2	3	4	5	6	7	8	9	10	11	12	13	14	15	16	17	18	19	20	21	22	23	24	25	26	27	28	29	30	31	32	33	34	35					2		2
																																												3		3
		Offsets used by Run Macro					Row offset for seed						14	RowOffsetForSeed																														4		4
							Column offset for seed						0	ColOffsetForSeed																														5		5
							Row offset for sampled number						72	RowOffsetForPaste																														6		6
							Column offset for sampled number						0	ColOffsetForPaste																														7		7
																																												8		8
																																												9		9
POPULATION SEEDED IN THE PARTICULAR CELL OF ORIGIN CURRENTLY BEING CONSIDERED																																												10		10
	Data entered when the RunStage2 macro is running																																								CellsToSeed			11		11
				0	1	2	3	4	5	6	7	8	9	10	11	12	13	14	15	16	17	18	19	20	21	22	23	24	25	26	27	28	29	30	31	32	33	34	35					12		12
																																												13		13
		0																																							0			14		14
																																												15
				0	1	2	3	4	5	6	7	8	9	10	11	12	13	14	15	16	17	18	19	20	21	22	23	24	25	26	27	28	29	30	31	32	33	34	35					16
																																												17
								Count cells seeded during whole run												FACILITIES FOR AUTHOR ONLY																								18
								Count cells		31	Count																						Check iterations one by one											19
																					Stop after specified number of cells have been seeded and run																Enter seeded flies manually							20
																					Specify the number after which to stop							50	StopAtCount								In the above table							21
																																												22
																																												23
POPULATION AT THE START OF CURRENT ITERATION																																												24
	Population at the end of yesterday																																											25
				0	1	2	3	4	5	6	7	8	9	10	11	12	13	14	15	16	17	18	19	20	21	22	23	24	25	26	27	28	29	30	31	32	33	34	35					26
																																												27
		0	0	0	0	0	0	0	0	0	0	0	0	0	0	0	0	0	0	0	0	0	0	0	0	0	0	0	0	0	0	0	0	0	0	0	0	0	0	0	0			28
																																												29
				0	1	2	3	4	5	6	7	8	9	10	11	12	13	14	15	16	17	18	19	20	21	22	23	24	25	26	27	28	29	30	31	32	33	34	35					30
																																												31
																																												32
POPULATION AFTER DAILY MOVEMENT																																												33
	Numbers after orthogonal movenent x survival rate																																											34
				0	1	2	3	4	5	6	7	8	9	10	11	12	13	14	15	16	17	18	19	20	21	22	23	24	25	26	27	28	29	30	31	32	33	34	35					35
																																												36
		0	0	0	0	0	0	0	0	0	0	0	0	0	0	0	0	0	0	0	0	0	0	0	0	0	0	0	0	0	0	0	0	0	0	0	0	0	0	0	0			37
																																												38
				0	1	2	3	4	5	6	7	8	9	10	11	12	13	14	15	16	17	18	19	20	21	22	23	24	25	26	27	28	29	30	31	32	33	34	35					39
																																												40
																																												41
CATCHES AFTER MOVEMENT																																												42
	Catches are shown in purple shaded section. They refer to the presently seeded cell																																											43
		Catches from each trap in current iteration											Cumulative catches from each trap in all iterations											Pooled cumulative catches																				44
													6				CatchesCopy							From all traps in all iterations so far																				45
		0		0	0	0	0	0	0				0		0	0	0	0	0	0				For the currently seeded cell																				46
																								Total catches				0	TotalCatch		Row location is critical													47
				0	1	2	3	4	5	6					0	1	2	3	4	5	6			All iterations so far				0																48
																																												49
		Total catches on both halvess, in all iterations so far																																										50
		Centre cell + (2 x catch of displayed vertical orthogonal)																																										51
		Total		0		TotalCatchWholeMap																																						52
																																												53
																																												54
POPULATION AT END OF ITERATION, AFTER MOVEMENT, CATCHES, NATURAL BIRTHS AND DEATHS																																												55
	Always zero throughout if Start = No, since no flies have been seeded in any cell																																											56
	Othewise, the map shows the outcome od all events mapped above, + the births																																											57
				0	1	2	3	4	5	6	7	8	9	10	11	12	13	14	15	16	17	18	19	20	21	22	23	24	25	26	27	28	29	30	31	32	33	34	35					58
																																												59
		0		0	0	0	0	0	0	0	0	0	0	0	0	0	0	0	0	0	0	0	0	0	0	0	0	0	0	0	0	0	0	0	0	0	0	0	0		0			60
																																												61
				0	1	2	3	4	5	6	7	8	9	10	11	12	13	14	15	16	17	18	19	20	21	22	23	24	25	26	27	28	29	30	31	32	33	34	35					62
																																												63
																																												64
RECORD OF LAST COMPLETED RUN																																												65
	The degree of filling of this map is also a progress indicator																																											66
	Data from last completed run. Not deleted by Reset																																											67
	Pasted catches from each seeded cell of the half																																											68			Data for catch per day
		From the centre cell if only one trap is deployed, or from all traps if more than one trap is deployed																																							CatchFromEachSeededCell			69			Catches shown come from all of the seeded cells
				0	1	2	3	4	5	6	7	8	9	10	11	12	13	14	15	16	17	18	19	20	21	22	23	24	25	26	27	28	29	30	31	32	33	34	35					70
																																												71			Total number of traps
		0		54.3084	79.8843	45.3445	24.8894	13.1283	6.6138	3.16408	1.42987	0.607435	0.241515	0.0895094	0.030805	0.00980883	0.00287933	0.000776346	0.000191536	4.3062e-05	8.78281e-06	1.61686e-06	2.67115e-07	3.93348e-08	5.12177e-09	5.83981e-10	5.76056e-11	4.84102e-12	3.39645e-13	1.93494e-14	8.59626e-16	2.79317e-17	5.90277e-19	6.08728e-21	0	0	0	0	0		0			72
																																																Catch
				0	1	2	3	4	5	6	7	8	9	10	11	12	13	14	15	16	17	18	19	20	21	22	23	24	25	26	27	28	29	30	31	32	33	34	35								Day	All traps
																																															0	0
	Referenced data from last completed run																																														1	10
		NB. -- Data are valid only when the run is completed																																													2	19.4132
																																															3	28.4429
		Summary data											Trap location														Accumulated catches from all seeded cells																				4	37.1884
		Referenced from pasted data at far right											Covering central 11 cells of the mapped line											TrapLocationPaste			Catch from each trap											AccuCatchesPaste									5	45.7077
		From Stage 1											Row						Column No.								Row						Column No.														6	54.0395
		Iterations to run							30				No.	5	4	3	2	1	0	1	2	3	4	5			No.	5	4	3	2	1	0	1	2	3	4	5									7	62.2118
		Cell evacuation rate, for 2D							0.395																																						8	70.2461
		Go one way (of two)							0.1975				0						T								0						229.746	0	0	0	0	0									9	78.1592
		Mean movement per hop						metres	197.5																																						10	85.965
		Cell width = length						metres	500																																						11	93.6748
								km	0.5				TRANSFERS																																		12	101.298
		Mean movement in run						metres	197.5																																						13	108.844
								km	2.72902																																						14	116.318
		From Stage 2																																													15	123.728
		Daily catching efficiency							0.1																																						16	131.079
		Overall survival rate							0.97																																						17	138.375
		Total traps in whole area							1																																						18	145.62
		Total catch, whole area, whole run							229.746																																						19	152.82
		Mean catch per single trap per day							7.65819																																						20	159.976
																																															21	167.093
																																															22	174.173
		Percent catches from half of map													Size of block with traps												Blow up of the CatchPaste data above																				23	181.218
		Relative to 100 per cell when catching started													Covering size of smallest rectangle to embrace all traps												Refers to purple-shaded section above																				24	188.232
															Measured orthogonally in cell widths from centre to edge												Row	Column No																			25	195.215
				0	1	2	3	4	5	6	7	8								TrapBlockSizePaste							No.	0		1		2		3		4		5									26	202.17
		0		54.3084	39.9422	22.6723	12.4447	6.56414	3.3069	1.58204	0.714935	0.303717			Rows from centre					0	MaxRowFromCentrePaste						0	229.746		0		0		0		0		0									27	209.099
															Columns from centre					0	MaxColFromCentrePaste																										28	216.004
																																															29	222.886
																																															30	229.746
																											Check on total catches																				Total per trap
																											Total on whole map				229.746		Should be same as														Total from all traps
END OF SHEET
[truncated: 8 more columns]

## Sheet: LinMod-S3-SampledDistance
Linear Model - Stage 3: sampled distance
	CONTROL PANEL								TRANSFERS
IMPORTED INFORMATION
	Pasted as values from previous stages
		Data from Stages 1 and 2									Trap location, from Stage 2
		Pasted data							ImportsFromStage2		Covering central 11 cells of the mapped line											TrapLocationFromStage2
		From Stage 1									Row						Column No.
		Iterations to run							30		No.	5	4	3	2	1	0	1	2	3	4	5
		Cell evacuation rate							0.395
		Go one way (of two)							0.1975		0						T
		Mean movement per hop						metres	197.5
		Cell width = length						metres	500
								km	0.5
		Mean movement in run						metres	197.5
								km	2.72902
		From Stage 2
		Daily catching efficiency							0.1
		Natural daily death rate							0.97
		Total traps in whole area							1
		Total catch, whole area, whole run							229.746			Blow-up of total catch				229.746
		Mean catch per single trap per day							7.65819
		Catch data from Stage 2
		The data are pasted within the red borders of the table below
		NB. -- Remember that seeding flies in any cell other than the central cell causes flies to be seeded also in the equivalent cells of adjacent half of the map
		This means that the total seeded flies on the whole map of both halves is 200 whenever the seeded cell considered is not the central cell
																CatchFromSeededCellsOfStage2
		Cells from centre				0	1	2	3	4	5	6	7	8	9	10	11	12	13	14	15	16	17	18	19	20	21	22	23	24	25	26	27	28	29	30	31	32	33	34	35
		km from centre				0	0.5	1	1.5	2	2.5	3	3.5	4	4.5	5	5.5	6	6.5	7	7.5	8	8.5	9	9.5	10	10.5	11	11.5	12	12.5	13	13.5	14	14.5	15	15.5	16	16.5	17	17.5
		Catch per cell				54.3084	79.8843	45.3445	24.8894	13.1283	6.6138	3.16408	1.42987	0.607435	0.241515	0.0895094	0.030805	0.00980883	0.00287933	0.000776346	0.000191536	4.3062e-05	8.78281e-06	1.61686e-06	2.67115e-07	3.93348e-08	5.12177e-09	5.83981e-10	5.76056e-11	4.84102e-12	3.39645e-13	1.93494e-14	8.59626e-16	2.79317e-17	5.90277e-19	6.08728e-21	0	0	0	0	0
			Total catch			229.746
OUTPUTS FOR SAMPLED DISTANCE
		Orthogonal distance from centre of one cell to centre of the ajacent cell
		Distance in km			0.5		= cell width
		Data for graph
		Flies in any cell are assumed to occur in the centre of the cell. Hence, the sampled distance is taken as zero km for the central cell
		Total sampled length refers to the habitat within the sampled distances away from each side of the central cell
		Cell widths from centre				0	1	2	3	4	5	6	7	8	9	10	11	12	13	14	15	16	17	18	19	20	21	22	23	24	25	26	27	28	29	30	31	32	33	34	35
		km from centre				0	0.5	1	1.5	2	2.5	3	3.5	4	4.5	5	5.5	6	6.5	7	7.5	8	8.5	9	9.5	10	10.5	11	11.5	12	12.5	13	13.5	14	14.5	15	15.5	16	16.5	17	17.5
		Total sampled length, km				"0"	1	2	3	4	5	6	7	8	9	10	11	12	13	14	15	16	17	18	19	20	21	22	23	24	25	26	27	28	29	30	31	32	33	34	35
		Cumulative catch				54.3084	134.193	179.537	204.427	217.555	224.169	227.333	228.763	229.37	229.612	229.701	229.732	229.742	229.745	229.745	229.746	229.746	229.746	229.746	229.746	229.746	229.746	229.746	229.746	229.746	229.746	229.746	229.746	229.746	229.746	229.746	229.746	229.746	229.746	229.746	229.746
		Percent of total				23.6385	58.4092	78.1461	88.9795	94.6938	97.5726	98.9498	99.5721	99.8365	99.9417	99.9806	99.994	99.9983	99.9996	99.9999	100	100	100	100	100	100	100	100	100	100	100	100	100	100	100	100	100	100	100	100	100
		Check total %			100
		Percent of catch that came from within various distances from the centre
														TRANSFERS
END OF SHEET
